# Supplementary material for: Transcriptional response to West Nile virus infection in the zebra finch (Taeniopygia guttata)
Source: R Soc Open Sci. 2017 Jun 28;4(6):170296. doi: 10.1098/rsos.170296 (PMC5493925; doi:10.1098/rsos.170296)
Supplement: Supplemental Table S3 [file rsos170296supp2.xls]

## Sheet: ControlVsInfected
Ensembl ID	Gene Name	baseMean	log2FoldChange	lfcSE	stat	pvalue	padj				Column Descriptions
ENSTGUG00000015654		64.2478	2.70164	0.440484	6.13333	8.60569e-10	1.17227e-05				baseMean	mean of normalized counts for all samples
ENSTGUG00000007407	PITX3	16.9891	-2.6412	0.445745	-5.92536	3.11618e-09	2.12243e-05				log2FoldChange	log2 fold change
ENSTGUG00000005258		84.624	-2.16164	0.447878	-4.8264	1.39021e-06	0.00631246				lfcSE	standard error of log2 fold change
ENSTGUG00000002919	SDK2	39.0026	-2.14413	0.452326	-4.74022	2.13482e-06	0.00683337				stat	Wald statistic
ENSTGUG00000009727	C2orf40	37.0842	-1.62471	0.345135	-4.70746	2.50821e-06	0.00683337				pvalue	Wald test p-value
ENSTGUG00000010995	COL3A1	1335.95	-0.642738	0.147997	-4.3429	1.40614e-05	0.031924				padj	Benjamini-Hochberg adjusted p-values
ENSTGUG00000017183	CRIP2	738.832	-1.4224	0.331966	-4.28478	1.82922e-05	0.0355965
ENSTGUG00000003067		102.584	1.67708	0.401128	4.18091	2.90349e-05	0.0494392
ENSTGUG00000000609	ATP12A	136.144	-1.83064	0.449853	-4.06941	4.71316e-05	0.0665088
ENSTGUG00000016708		14.9461	-1.8414	0.453415	-4.06118	4.88245e-05	0.0665088
ENSTGUG00000006608		11.228	-1.75673	0.442345	-3.9714	7.14519e-05	0.0748706
ENSTGUG00000008264	DUSP14	34.4853	-1.09429	0.275337	-3.97437	7.05669e-05	0.0748706
ENSTGUG00000016737		121.787	-1.29639	0.32342	-4.00838	6.11375e-05	0.0748706
ENSTGUG00000013615		327.699	0.732197	0.18583	3.94014	8.14357e-05	0.0792369
ENSTGUG00000007680	OTOGL	223.014	1.7458	0.447211	3.90376	9.47115e-05	0.0860107
ENSTGUG00000002863	FHL1	1011.6	-1.02009	0.262864	-3.88067	0.000104169	0.0886868

## Sheet: ControlVs2dpi
Ensembl ID	Gene Name	baseMean	log2FoldChange	lfcSE	stat	pvalue	padj				Column Descriptions
ENSTGUG00000016470		39.2518	-3.94997	0.544544	-7.25372	4.05472e-13	5.20383e-09				baseMean	mean of normalized counts for all samples
ENSTGUG00000001700		300.56	2.52704	0.379358	6.66135	2.71317e-11	1.74104e-07				log2FoldChange	log2 fold change
ENSTGUG00000007439	GDPD2	109.894	-3.04371	0.477553	-6.37355	1.847e-10	7.90146e-07				lfcSE	standard error of log2 fold change
ENSTGUG00000001193		49.3163	3.24666	0.522079	6.21872	5.01221e-10	1.60817e-06				stat	Wald statistic
ENSTGUG00000008976		80.9696	2.80213	0.466649	6.0048	1.9157e-09	4.91721e-06				pvalue	Wald test p-value
ENSTGUG00000003354		181.971	-2.35306	0.420926	-5.59019	2.26815e-08	4.85158e-05				padj	Benjamini-Hochberg adjusted p-values
ENSTGUG00000000678		2096.32	1.49379	0.272801	5.47578	4.35597e-08	7.98636e-05
ENSTGUG00000003012	CDHR3	28.3702	2.37813	0.45149	5.2673	1.38443e-07	0.000222097
ENSTGUG00000009454	IFITM10	662.464	1.23854	0.237788	5.20857	1.90305e-07	0.000271374
ENSTGUG00000015634		1107.55	2.2327	0.444672	5.02099	5.14056e-07	0.000659739
ENSTGUG00000004505		83.6987	-2.65984	0.535977	-4.96261	6.95535e-07	0.000811499
ENSTGUG00000010242		1454.48	-1.48487	0.30386	-4.88668	1.02549e-06	0.00109676
ENSTGUG00000010611	AQP4	107.068	-2.73878	0.562919	-4.86532	1.14271e-06	0.00111816
ENSTGUG00000016307		74.8915	-1.93147	0.398044	-4.8524	1.21974e-06	0.00111816
ENSTGUG00000007049		676.714	2.30796	0.483593	4.77252	1.81936e-06	0.00155665
ENSTGUG00000002604	SEMA3C	210.131	-1.71123	0.363462	-4.70814	2.49987e-06	0.00200521
ENSTGUG00000017035		63.3146	1.93542	0.421259	4.59438	4.34038e-06	0.00327673
ENSTGUG00000017148	UHMK1	777.448	-0.732391	0.16341	-4.48192	7.3976e-06	0.00527449
ENSTGUG00000015584		102.888	1.40583	0.315927	4.44986	8.59282e-06	0.00580422
ENSTGUG00000005295		107.987	2.07852	0.471227	4.41087	1.02956e-05	0.00659201
ENSTGUG00000015654		35.018	2.46601	0.560359	4.40078	1.07864e-05	0.00659201
ENSTGUG00000006919		1160	0.719222	0.16551	4.34549	1.38963e-05	0.00810662
ENSTGUG00000001840	UGT8	128.532	-2.35432	0.549839	-4.28183	1.8536e-05	0.00925737
ENSTGUG00000003318	SLC25A5	1332.72	-1.16195	0.272585	-4.2627	2.01969e-05	0.00925737
ENSTGUG00000005296	TMEM26	219.394	1.70933	0.400559	4.26736	1.97799e-05	0.00925737
ENSTGUG00000007407	PITX3	24.4116	-2.37084	0.555363	-4.269	1.96355e-05	0.00925737
ENSTGUG00000008529	QPCT	610.196	1.02182	0.238046	4.29253	1.76649e-05	0.00925737
ENSTGUG00000009997	CHL1	72.072	-2.36367	0.553488	-4.27049	1.95044e-05	0.00925737
ENSTGUG00000007670		662.027	-2.23461	0.528199	-4.23062	2.33051e-05	0.0103137
ENSTGUG00000000559		198.264	-2.23274	0.533159	-4.18776	2.81727e-05	0.011299
ENSTGUG00000004387		133.443	1.89827	0.453286	4.1878	2.81671e-05	0.011299
ENSTGUG00000014513		49.8771	-2.33642	0.55735	-4.19202	2.76481e-05	0.011299
ENSTGUG00000005430	GBGT1	108.461	-2.35314	0.56365	-4.17481	2.9823e-05	0.0115984
ENSTGUG00000016737		141.712	-1.47474	0.354288	-4.16254	3.14723e-05	0.0118799
ENSTGUG00000014346		483.027	1.43865	0.347469	4.14035	3.46773e-05	0.0127157
ENSTGUG00000012467	SMIM8	321.823	-1.64183	0.398837	-4.11655	3.84584e-05	0.0137104
ENSTGUG00000007160	TSPAN8	8821.55	-2.29217	0.561096	-4.08517	4.40445e-05	0.0147011
ENSTGUG00000012374	PIK3C2G	233.165	-2.17283	0.531179	-4.09058	4.30304e-05	0.0147011
ENSTGUG00000017298		152.445	1.20615	0.295489	4.08187	4.46738e-05	0.0147011
ENSTGUG00000000377	VILL	515.856	-2.27005	0.56044	-4.05049	5.11116e-05	0.0159992
ENSTGUG00000005258		121.817	-2.2841	0.56351	-4.05335	5.04899e-05	0.0159992
ENSTGUG00000012963	SYTL2	1531.16	-2.17994	0.542105	-4.02125	5.78907e-05	0.0176897
ENSTGUG00000012140		930.558	-1.99598	0.498083	-4.00733	6.14102e-05	0.0183288
ENSTGUG00000002366	CLCN6	644.384	1.02072	0.255337	3.99752	6.40093e-05	0.0186704
ENSTGUG00000002949		255.873	-2.24687	0.564022	-3.98366	6.78611e-05	0.019354
ENSTGUG00000007723		2000.33	-2.18042	0.551129	-3.95629	7.61242e-05	0.0212387
ENSTGUG00000006339	FA2H	533.526	-2.20844	0.558999	-3.9507	7.79216e-05	0.0212776
ENSTGUG00000003728	BARX1	232.367	-2.21711	0.562142	-3.94404	8.01213e-05	0.0214224
ENSTGUG00000013510		124	-2.1662	0.554372	-3.90748	9.3264e-05	0.0244276
ENSTGUG00000007348	C15orf48	805.131	-1.60387	0.412808	-3.88528	0.000102214	0.0262362
ENSTGUG00000001927	NDNF	212.199	-2.1232	0.54789	-3.87523	0.000106522	0.026806
ENSTGUG00000008902	SCGN	28.4526	-2.18162	0.564095	-3.86747	0.000109971	0.0271418
ENSTGUG00000001629	CYSTM1	1845.91	-1.86599	0.484488	-3.85146	0.000117413	0.0274673
ENSTGUG00000005335		763.382	-1.6698	0.432655	-3.85942	0.000113658	0.0274673
ENSTGUG00000007199		2004.43	-2.05818	0.53456	-3.85023	0.000118005	0.0274673
ENSTGUG00000010889	SLC40A1	8228.76	0.859061	0.22334	3.84643	0.000119851	0.0274673
ENSTGUG00000002375	ISL1	121.396	-2.15735	0.563731	-3.82691	0.000129761	0.028713
ENSTGUG00000008638	UCHL1	154.929	-1.90663	0.497695	-3.83092	0.000127666	0.028713
ENSTGUG00000001196	ELF3	741.79	-2.15284	0.564153	-3.81606	0.000135601	0.0294966
ENSTGUG00000005070	FHDC1	157.872	-2.08491	0.547249	-3.8098	0.000139078	0.0297489
ENSTGUG00000010726		1654.12	-1.57304	0.413561	-3.80365	0.000142577	0.0299973
ENSTGUG00000006757	SLC25A4	1781.76	-1.99069	0.52735	-3.77489	0.000160078	0.0331362
ENSTGUG00000001271		482.567	0.913434	0.243419	3.75252	0.000175069	0.0351068
ENSTGUG00000005451		577.843	1.2066	0.321344	3.75484	0.000173449	0.0351068
ENSTGUG00000007441	KIAA1211	266.367	-1.7865	0.477096	-3.74453	0.00018073	0.0356845
ENSTGUG00000003752	WNT7A	73.4585	-1.60928	0.430464	-3.73847	0.000185143	0.0360019
ENSTGUG00000000776	FAT2	543.968	1.26204	0.339255	3.72003	0.0001992	0.0371355
ENSTGUG00000001608	CXXC5	29.5508	-1.58051	0.424929	-3.71945	0.000199653	0.0371355
ENSTGUG00000011728	CA2	6090.48	-1.7009	0.456424	-3.72657	0.0001941	0.0371355
ENSTGUG00000001485	IRF6	705.818	-2.09033	0.563954	-3.70655	0.0002101	0.0374033
ENSTGUG00000003766		196.734	-2.06809	0.558434	-3.70337	0.00021275	0.0374033
ENSTGUG00000010247		159.543	-2.07019	0.558418	-3.70723	0.000209538	0.0374033
ENSTGUG00000012199	CCDC148	51.1102	-2.07477	0.559987	-3.70504	0.000211361	0.0374033
ENSTGUG00000000073		883.503	-1.8862	0.515691	-3.65761	0.000254581	0.0432017
ENSTGUG00000009021		373.199	-1.10792	0.30329	-3.653	0.000259197	0.0432017
ENSTGUG00000010683		185.814	-1.91126	0.521829	-3.66262	0.000249652	0.0432017
ENSTGUG00000012861	CKB	21818	-1.7728	0.48522	-3.65359	0.0002586	0.0432017
ENSTGUG00000002351		163.176	-2.05251	0.562694	-3.64765	0.00026465	0.0435451
ENSTGUG00000009779	B3GNT7	61.3781	-2.0425	0.560731	-3.64257	0.000269926	0.043851
ENSTGUG00000000609	ATP12A	188.789	-2.05016	0.563938	-3.63543	0.000277516	0.0440723
ENSTGUG00000003510	LIMA1	1481.42	-0.962029	0.264669	-3.63484	0.000278156	0.0440723
ENSTGUG00000014321	SERINC2	85.6478	-2.04309	0.56351	-3.62565	0.000288235	0.0451123
ENSTGUG00000002862	ESRRG	474.074	-2.01409	0.556667	-3.61812	0.000296755	0.0458862
ENSTGUG00000011489	EYA1	94.5397	1.65199	0.457387	3.6118	0.00030408	0.0459125
ENSTGUG00000016383		342.685	1.39348	0.385702	3.61284	0.000302866	0.0459125
ENSTGUG00000003164	BMPR1B	63.1234	-2.0173	0.560251	-3.60071	0.000317352	0.0462829
ENSTGUG00000004997	KCNJ15	375.808	-1.93585	0.537502	-3.60157	0.000316296	0.0462829
ENSTGUG00000009843		90.1015	1.11253	0.308759	3.60322	0.000314295	0.0462829
ENSTGUG00000002157		110.985	-2.02122	0.563475	-3.58706	0.000334434	0.0482261
ENSTGUG00000004280	S100A4	1154.91	-1.82354	0.509228	-3.58098	0.000342305	0.0488126
ENSTGUG00000009862		139.881	-1.85158	0.518744	-3.56936	0.000357852	0.050469
ENSTGUG00000003546		95.8844	-1.99317	0.560259	-3.55758	0.000374285	0.0516514
ENSTGUG00000011739	ATP6V0D2	167.102	-2.00549	0.563401	-3.55961	0.000371403	0.0516514
ENSTGUG00000001428	GABRB2	70.8683	1.71329	0.482348	3.55198	0.00038234	0.0522016
ENSTGUG00000016487		564.551	-0.859396	0.242182	-3.54855	0.000387362	0.0523306
ENSTGUG00000002199		211.021	-1.98776	0.561779	-3.53834	0.000402651	0.0534687
ENSTGUG00000008991	APOD	77.8911	1.75524	0.496198	3.53738	0.000404119	0.0534687
ENSTGUG00000005629	SLC44A3	311.873	-1.11974	0.317655	-3.525	0.00042348	0.0543494
ENSTGUG00000012447	RARS2	1063.81	-0.976083	0.276616	-3.52866	0.000417676	0.0543494
ENSTGUG00000017183	CRIP2	888.571	-1.45853	0.413459	-3.52762	0.000419316	0.0543494
ENSTGUG00000018328	KRT23	738.457	-1.98196	0.56349	-3.5173	0.000435967	0.055398
ENSTGUG00000006418	CORO6	54.4227	-1.97256	0.56303	-3.50348	0.000459229	0.0577818
ENSTGUG00000011470	SLC22A3	191.536	-1.96755	0.562478	-3.49801	0.000468752	0.0584074
ENSTGUG00000012946	SH3YL1	388.88	-1.79259	0.512869	-3.49522	0.000473675	0.0584533
ENSTGUG00000008523	LLGL2	1067.46	-1.84004	0.528057	-3.48455	0.000492959	0.0602537
ENSTGUG00000001503		131.679	-1.94022	0.557568	-3.47978	0.000501817	0.0604297
ENSTGUG00000004881	FGFR1	888.351	-1.20632	0.34677	-3.47872	0.000503816	0.0604297
ENSTGUG00000016499	MYL9	1965.83	-1.43136	0.411999	-3.47419	0.000512398	0.06089
ENSTGUG00000005612		75.8574	-1.4292	0.411797	-3.47065	0.000519206	0.061133
ENSTGUG00000003867	SIX2	21.3724	-1.9399	0.56334	-3.44357	0.000574089	0.0669805
ENSTGUG00000006812	MPP1	1504.06	0.504774	0.147085	3.43185	0.000599486	0.0675759
ENSTGUG00000006915		80.2218	-1.89777	0.553778	-3.42696	0.000610388	0.0675759
ENSTGUG00000007099		21.7158	-1.93441	0.564157	-3.42885	0.000606134	0.0675759
ENSTGUG00000008998		132.335	-1.78274	0.520238	-3.42678	0.000610784	0.0675759
ENSTGUG00000010901		174.594	-1.92928	0.561726	-3.43455	0.000593536	0.0675759
ENSTGUG00000015510		93.8834	-1.90524	0.555765	-3.42814	0.000607725	0.0675759
ENSTGUG00000015674		10.7007	-1.89745	0.555863	-3.41351	0.000641316	0.0703475
ENSTGUG00000004355	TMEM8A	346.689	-1.62016	0.475388	-3.40808	0.000654213	0.0706937
ENSTGUG00000008370		61.7292	1.55443	0.456354	3.40619	0.00065877	0.0706937
ENSTGUG00000010842	HMOX1	37817.6	0.954267	0.280385	3.40342	0.000665477	0.0706937
ENSTGUG00000017398		766.995	-1.91835	0.563722	-3.403	0.000666506	0.0706937
ENSTGUG00000011789	ACTC1	86.9672	-1.9142	0.563613	-3.3963	0.000683042	0.0718538
ENSTGUG00000000175	TAGLN	1807.69	-1.65431	0.48816	-3.38887	0.000701808	0.0726371
ENSTGUG00000011780	LCT	33.7835	1.86211	0.549347	3.38968	0.000699737	0.0726371
ENSTGUG00000000580		18.6601	-1.88902	0.561792	-3.36249	0.000772442	0.0758436
ENSTGUG00000001688		1362.52	-0.575999	0.171197	-3.36455	0.000766698	0.0758436
ENSTGUG00000009106	ZNF516	464.955	0.925386	0.274614	3.36977	0.000752309	0.0758436
ENSTGUG00000009763		704.596	-1.89304	0.562629	-3.36464	0.000766448	0.0758436
ENSTGUG00000009816		367.147	-1.88593	0.56089	-3.36239	0.000772706	0.0758436
ENSTGUG00000011701	LRRCC1	751.405	0.959288	0.285209	3.36345	0.000769751	0.0758436
ENSTGUG00000016063		33.2723	1.67882	0.49937	3.36187	0.000774155	0.0758436
ENSTGUG00000002348	DSP	440.303	-1.88347	0.560607	-3.3597	0.000780272	0.0758637
ENSTGUG00000004763	SLITRK2	59.185	-1.54206	0.461372	-3.34234	0.000830767	0.0795676
ENSTGUG00000007680	OTOGL	82.9016	1.60619	0.480331	3.34393	0.000826019	0.0795676
ENSTGUG00000000976		401.331	-1.56652	0.469221	-3.33856	0.000842144	0.0798203
ENSTGUG00000005704	IHH	68.7371	-1.85076	0.554563	-3.33734	0.000845844	0.0798203
ENSTGUG00000005909	OVOL2	91.651	-1.8467	0.554273	-3.33174	0.000863043	0.0808489
ENSTGUG00000004446		555.435	-1.70601	0.512602	-3.32813	0.000874297	0.0811199
ENSTGUG00000012317	SLC25A30	541.409	0.938957	0.282243	3.32677	0.000878577	0.0811199
ENSTGUG00000000770	SPARC	5886.2	-0.556257	0.167785	-3.3153	0.000915458	0.0839214
ENSTGUG00000004035		1781.28	-1.85103	0.559066	-3.31094	0.000929838	0.084635
ENSTGUG00000004659	ADGRD1	110.256	-0.920308	0.27872	-3.3019	0.000960308	0.0854117
ENSTGUG00000007273	GALNT3	562.667	-1.82598	0.55304	-3.30172	0.00096094	0.0854117
ENSTGUG00000007677	ADGRG2	837.803	-1.28272	0.388244	-3.30391	0.00095347	0.0854117
ENSTGUG00000012795	BAG2	426.103	-1.20372	0.364705	-3.30054	0.000964991	0.0854117
ENSTGUG00000000640		148.037	-1.47164	0.447291	-3.29011	0.00100148	0.0871785
ENSTGUG00000005723		1366.01	-1.69223	0.515099	-3.28525	0.00101892	0.0871785
ENSTGUG00000006971		51.1829	-1.81408	0.551477	-3.28949	0.00100369	0.0871785
ENSTGUG00000007374	DLG3	412.114	-0.858564	0.261304	-3.28569	0.00101734	0.0871785
ENSTGUG00000010745	CHST1	115.468	-0.983993	0.299483	-3.28564	0.00101751	0.0871785
ENSTGUG00000008343	ITGB4	182.442	-1.81333	0.554923	-3.26772	0.00108418	0.0911853
ENSTGUG00000009727	C2orf40	46.625	-1.50326	0.460299	-3.26583	0.00109144	0.0911853
ENSTGUG00000011234		1735.51	-1.61187	0.493664	-3.26512	0.00109417	0.0911853
ENSTGUG00000018139		63.7094	-1.83799	0.562874	-3.26536	0.00109323	0.0911853
ENSTGUG00000011300		773.037	-1.64033	0.502763	-3.26263	0.00110385	0.0913989
ENSTGUG00000002863	FHL1	1144.6	-1.05509	0.325064	-3.24579	0.00117124	0.0963573
ENSTGUG00000003335	NR1D2	865.783	0.584227	0.180705	3.23305	0.00122476	0.0994844
ENSTGUG00000017149		572.709	1.57207	0.486156	3.23367	0.0012221	0.0994844
ENSTGUG00000009769		318.977	0.88538	0.274054	3.23068	0.00123497	0.0996734
ENSTGUG00000012720	SDHAF4	835.393	-1.21769	0.377122	-3.22891	0.00124262	0.0996734
ENSTGUG00000000297	IL18	1364.98	1.01124	0.313396	3.22671	0.00125221	0.0998187

## Sheet: ControlVs4dpi
Ensembl ID	Gene Name	baseMean	log2FoldChange	lfcSE	stat	pvalue	padj				Column Descriptions
ENSTGUG00000012493		1084.13	2.6927	0.222902	12.0802	1.34445e-33	1.79565e-29				baseMean	mean of normalized counts for all samples
ENSTGUG00000015654		59.9917	4.15541	0.423316	9.81635	9.57479e-23	6.39405e-19				log2FoldChange	log2 fold change
ENSTGUG00000004788		5888.7	2.41699	0.311	7.77168	7.74529e-15	3.4482e-11				lfcSE	standard error of log2 fold change
ENSTGUG00000008354		22096	2.97165	0.407887	7.28548	3.20538e-13	1.07028e-09				stat	Wald statistic
ENSTGUG00000004934		1218.08	1.67012	0.240323	6.9495	3.66573e-12	9.7919e-09				pvalue	Wald test p-value
ENSTGUG00000001516	DDX58	1764.88	1.50207	0.218703	6.86808	6.50699e-12	1.44846e-08				padj	Benjamini-Hochberg adjusted p-values
ENSTGUG00000004895		2139.79	1.67581	0.246594	6.79582	1.07699e-11	2.0549e-08
ENSTGUG00000005628	ZNFX1	8947.61	1.84464	0.280099	6.58567	4.52844e-11	7.09354e-08
ENSTGUG00000011784	ZC3HAV1	7627.05	1.30572	0.198509	6.57763	4.78001e-11	7.09354e-08
ENSTGUG00000003062		6046.81	1.87503	0.299609	6.25825	3.8933e-10	5.19989e-07
ENSTGUG00000007924	CMTR1	1768.15	1.61778	0.26054	6.20934	5.32059e-10	6.46017e-07
ENSTGUG00000008240		109.417	2.019	0.327314	6.16839	6.89887e-10	7.67844e-07
ENSTGUG00000008788	EIF2AK2	2818.66	2.14794	0.351197	6.11605	9.59258e-10	9.85527e-07
ENSTGUG00000002516	DHX58	514.03	1.66881	0.284084	5.87435	4.24502e-09	4.04975e-06
ENSTGUG00000003509		535.012	2.19457	0.390345	5.62213	1.8862e-08	1.67947e-05
ENSTGUG00000002305	LY86	5867.6	-1.07241	0.191387	-5.60335	2.10246e-08	1.69817e-05
ENSTGUG00000004105	ADAR	6345.55	1.12782	0.201448	5.59855	2.1615e-08	1.69817e-05
ENSTGUG00000006981	HELZ2	1204.88	1.24704	0.223571	5.57781	2.43572e-08	1.80709e-05
ENSTGUG00000012156	PHF11	2445.38	1.27687	0.229306	5.56841	2.57073e-08	1.80709e-05
ENSTGUG00000002763		115.543	-2.53111	0.46775	-5.41124	6.25884e-08	4.17965e-05
ENSTGUG00000017751	SNORA62	14.1105	-2.66581	0.495042	-5.38503	7.24334e-08	4.60676e-05
ENSTGUG00000007680	OTOGL	257.537	2.5001	0.478376	5.22623	1.73001e-07	0.000105027
ENSTGUG00000007534		58.9439	-2.16136	0.421725	-5.12505	2.97458e-07	0.000172733
ENSTGUG00000004945		827.51	1.53502	0.302641	5.07208	3.93496e-07	0.000218981
ENSTGUG00000009536	TRIM25	2361.07	1.24088	0.254485	4.87603	1.08244e-06	0.000578282
ENSTGUG00000002536	CACNA2D1	322.033	2.18849	0.452095	4.84076	1.29343e-06	0.000616966
ENSTGUG00000003067		99.5933	2.05361	0.423619	4.84776	1.24861e-06	0.000616966
ENSTGUG00000005150		1924.78	-1.16534	0.240434	-4.8468	1.25466e-06	0.000616966
ENSTGUG00000012366		5206.58	1.55571	0.323776	4.80489	1.54837e-06	0.000713104
ENSTGUG00000007407	PITX3	23.4664	-2.36419	0.493063	-4.79491	1.6275e-06	0.000724561
ENSTGUG00000008816		3370.79	1.54687	0.324538	4.76637	1.87577e-06	0.000808156
ENSTGUG00000007830		1340.07	1.32991	0.281077	4.73148	2.22893e-06	0.000930299
ENSTGUG00000002478	CNP	1932.88	1.151	0.26625	4.32301	1.53918e-05	0.00609058
ENSTGUG00000003069		548.303	1.72393	0.398929	4.32139	1.55046e-05	0.00609058
ENSTGUG00000000635		1244.97	1.13121	0.263549	4.29221	1.76904e-05	0.00675065
ENSTGUG00000007454		358.068	1.60617	0.381603	4.209	2.565e-05	0.00951613
ENSTGUG00000009162		977.944	1.18807	0.285333	4.16378	3.13019e-05	0.0112991
ENSTGUG00000010092		3654.49	1.12061	0.270184	4.14759	3.35994e-05	0.0118093
ENSTGUG00000017534	MOV10	3311.25	1.29084	0.318292	4.05552	5.00229e-05	0.0171309
ENSTGUG00000015658		270.043	-1.29324	0.319657	-4.0457	5.21681e-05	0.0174189
ENSTGUG00000003879	DTX3L	7618.21	1.23226	0.306853	4.0158	5.9244e-05	0.0192991
ENSTGUG00000005849	GLB1L	331.113	-1.30299	0.325501	-4.00302	6.25392e-05	0.0198875
ENSTGUG00000011319		3414.65	-1.44556	0.362269	-3.99029	6.59918e-05	0.0204974
ENSTGUG00000007831		118.424	-1.16962	0.29439	-3.97305	7.09593e-05	0.0215394
ENSTGUG00000002144	IRF4	1189.23	1.39202	0.351426	3.96107	7.46137e-05	0.0220326
ENSTGUG00000002358	TXNDC5	4975.34	1.74534	0.441073	3.95704	7.58834e-05	0.0220326
ENSTGUG00000013359		160.974	1.854	0.472391	3.92472	8.68316e-05	0.024675
ENSTGUG00000003362		33.8244	-1.56902	0.402271	-3.90041	9.60296e-05	0.0267202
ENSTGUG00000007749		828.051	0.987312	0.256045	3.85601	0.000115253	0.0314145
ENSTGUG00000002482		569.051	1.01645	0.265032	3.8352	0.000125464	0.0328567
ENSTGUG00000006838		842.867	1.25808	0.32792	3.83653	0.000124783	0.0328567
ENSTGUG00000005491	EPCAM	2698.6	0.919409	0.24385	3.77039	0.000162995	0.0418645
ENSTGUG00000001812	VOPP1	1450.43	1.13266	0.301232	3.76009	0.000169856	0.0428036
ENSTGUG00000009727	C2orf40	44.1005	-1.56397	0.41808	-3.74084	0.000183405	0.0453621
ENSTGUG00000009838		643.456	0.797022	0.213953	3.72522	0.000195142	0.0473876
ENSTGUG00000006872	FAP	157.589	-1.3342	0.359877	-3.70738	0.000209413	0.049945
ENSTGUG00000009995		10.6026	-1.81795	0.492791	-3.68908	0.000225068	0.052737
ENSTGUG00000002851		183.999	1.16143	0.315578	3.68031	0.00023295	0.0536428
ENSTGUG00000010995	COL3A1	1348.7	-0.73752	0.201059	-3.66817	0.000244289	0.0553005
ENSTGUG00000006428	CYR61	791.046	1.43149	0.399623	3.58211	0.000340826	0.0758679
ENSTGUG00000009705	THBS2	49.6305	-1.62961	0.457922	-3.55871	0.000372683	0.0815993
ENSTGUG00000006914	IFIH1	1321	0.946454	0.26925	3.51514	0.000439518	0.0931777
ENSTGUG00000011780	LCT	28.0239	1.71456	0.487225	3.51904	0.000433106	0.0931777
ENSTGUG00000005388	OGN	247.807	-1.22351	0.348663	-3.50915	0.000449545	0.0938144
ENSTGUG00000002964		386.391	1.57434	0.451294	3.4885	0.000485731	0.0998064

## Sheet: 2dpiVs4dpi
Ensembl ID	Gene ID	baseMean	log2FoldChange	lfcSE	stat	pvalue	padj				Column Descriptions
ENSTGUG00000014324		346.891	-5.61456	0.346624	-16.1978	5.22263e-59	7.03018e-55				baseMean	mean of normalized counts for all samples
ENSTGUG00000016470		34.2191	3.44308	0.445721	7.72474	1.12078e-14	7.54342e-11				log2FoldChange	log2 fold change
ENSTGUG00000014010		1281.63	1.78012	0.260565	6.83176	8.38787e-12	3.76364e-08				lfcSE	standard error of log2 fold change
ENSTGUG00000007199		2373.92	2.35616	0.414107	5.68974	1.2723e-08	4.28159e-05				stat	Wald statistic
ENSTGUG00000011397		250.264	-1.59885	0.290189	-5.5097	3.59445e-08	8.06415e-05				pvalue	Wald test p-value
ENSTGUG00000013931		283.011	1.83068	0.330779	5.53446	3.12196e-08	8.06415e-05				padj	Benjamini-Hochberg adjusted p-values
ENSTGUG00000015147		49.1091	2.22666	0.428592	5.19529	2.04404e-07	0.000393068
ENSTGUG00000005206	ADA	480.421	-1.4837	0.30014	-4.94337	7.67825e-07	0.00129196
ENSTGUG00000007917	MSMB	74.2425	2.10666	0.447447	4.70818	2.49935e-06	0.00373819
ENSTGUG00000012984	COLEC11	380.894	-1.38391	0.308267	-4.48932	7.14496e-06	0.00961783
ENSTGUG00000002536	CACNA2D1	364.549	1.82595	0.408878	4.46577	7.97814e-06	0.00963239
ENSTGUG00000015658		376.727	-1.58087	0.35525	-4.45	8.58693e-06	0.00963239
ENSTGUG00000001200		66.4991	-1.37741	0.310743	-4.43265	9.30835e-06	0.00963844
ENSTGUG00000015883	ZDHHC13	1249.46	0.938797	0.215234	4.36175	1.29028e-05	0.012406
ENSTGUG00000003800	TENM1	62.8801	-1.85954	0.433128	-4.29329	1.76048e-05	0.0148111
ENSTGUG00000015311	FKBP11	562.763	1.36689	0.317392	4.30663	1.65762e-05	0.0148111
ENSTGUG00000013359		183.065	1.70203	0.399221	4.26338	2.0136e-05	0.0159441
ENSTGUG00000011098	FAM171B	93.2882	-1.53224	0.36408	-4.20853	2.57036e-05	0.0182103
ENSTGUG00000013118		363.431	1.86524	0.442717	4.21317	2.51813e-05	0.0182103
ENSTGUG00000007830		1532.4	1.06662	0.257573	4.14104	3.45729e-05	0.0221612
ENSTGUG00000012493		1250.31	1.64286	0.396321	4.14527	3.39415e-05	0.0221612
ENSTGUG00000017167		26.3294	-1.67274	0.406018	-4.11987	3.79094e-05	0.0231954
ENSTGUG00000010092		4297.34	0.804106	0.198842	4.04395	5.2559e-05	0.0307607
ENSTGUG00000010889	SLC40A1	7533.06	-1.32307	0.328489	-4.02775	5.63127e-05	0.0315844
ENSTGUG00000003095	ARL4C	247.111	-1.1908	0.297383	-4.00428	6.22077e-05	0.0326906
ENSTGUG00000003798	EDEM3	5015.92	1.15885	0.289658	4.00075	6.3142e-05	0.0326906
ENSTGUG00000001193		60.2041	-1.6407	0.412678	-3.97572	7.01653e-05	0.0327016
ENSTGUG00000003354		160.201	1.69848	0.426022	3.98684	6.69601e-05	0.0327016
ENSTGUG00000004945		1025.83	0.936009	0.235488	3.97476	7.04515e-05	0.0327016
ENSTGUG00000005491	EPCAM	2789.97	1.06526	0.271432	3.92458	8.68805e-05	0.0385837
ENSTGUG00000011996		1560.51	0.938891	0.239564	3.91916	8.88564e-05	0.0385837
ENSTGUG00000011330		234.144	-1.05677	0.273592	-3.86259	0.00011219	0.0471936
ENSTGUG00000006896	KY	27.5361	1.71858	0.448705	3.83009	0.000128095	0.0522511
ENSTGUG00000012156	PHF11	2865.77	0.903564	0.237548	3.80372	0.00014254	0.0564332
ENSTGUG00000004666	POLG2	970.729	0.953537	0.251918	3.78511	0.000153638	0.0582197
ENSTGUG00000005849	GLB1L	301.27	-1.02407	0.27128	-3.77497	0.000160027	0.0582197
ENSTGUG00000011784	ZC3HAV1	9176.33	0.820634	0.217277	3.77691	0.000158787	0.0582197
ENSTGUG00000008939		125551	0.923995	0.247563	3.73236	0.000189692	0.0654729
ENSTGUG00000013510		114.814	1.70329	0.455569	3.73882	0.000184886	0.0654729
ENSTGUG00000011130		15.2117	-1.67502	0.452139	-3.70466	0.000211674	0.0712337
ENSTGUG00000012674	KBTBD3	174.394	0.837368	0.227224	3.6852	0.00022852	0.0750271
ENSTGUG00000005191		77.5808	-1.16905	0.318232	-3.67359	0.000239162	0.0766513
ENSTGUG00000002358	TXNDC5	5715.82	1.43167	0.393022	3.64273	0.000269767	0.0825302
ENSTGUG00000009360		99.9512	1.6583	0.454714	3.64692	0.000265402	0.0825302
