# Supplementary material for: Transcriptional response to West Nile virus infection in the zebra finch (Taeniopygia guttata)
Source: R Soc Open Sci. 2017 Jun 28;4(6):170296. doi: 10.1098/rsos.170296 (PMC5493925; doi:10.1098/rsos.170296)
Supplement: Supplemental Table S5 [file rsos170296supp4.xlsx]

## Sheet: Up-Up
GO term	Description	P-value	FDR q-value	Enrichment (N, B, n, b)				Enrichment (N, B, n, b) is defined as follows:
GO:0007067	mitotic nuclear division	8.55e-05	1	3.67 (10152,182,228,15)				N - is the total number of genes
								B - is the total number of genes associated with a specific GO term
								n - is the number of genes in the top of the user's input list or in the target set when appropriate
								b - is the number of genes in the intersection
								Enrichment = (b/n) / (B/N)

## Sheet: Up-Down
GO term	Description	P-value	FDR q-value	Enrichment (N, B, n, b)
GO:0044459	plasma membrane part	9.8e-16	1.61e-12	1.97 (10152,1362,604,160)
GO:0005886	plasma membrane	5.35e-14	4.4e-11	1.61 (10152,2142,660,224)
GO:0031226	intrinsic component of plasma membrane	1.26e-13	6.92e-11	1.92 (10152,701,1042,138)
GO:0044425	membrane part	4.32e-12	1.77e-09	1.40 (10152,3408,660,310)
GO:0005887	integral component of plasma membrane	1.8e-11	5.92e-09	1.86 (10152,666,1042,127)
GO:0060089	molecular transducer activity	7.71e-12	7.56e-09	2.48 (10152,609,477,71)
GO:0004872	receptor activity	7.71e-12	1.01e-08	2.48 (10152,609,477,71)
GO:0099600	transmembrane receptor activity	2.79e-12	1.1e-08	2.48 (10152,435,687,73)
GO:0004888	transmembrane signaling receptor activity	6.81e-12	1.34e-08	2.49 (10152,415,687,70)
GO:0038023	signaling receptor activity	2.09e-11	1.64e-08	2.06 (10152,483,988,97)
GO:0031224	intrinsic component of membrane	1.43e-10	3.91e-08	1.47 (10152,2539,654,240)
GO:0007165	signal transduction	8.69e-12	1.16e-07	1.49 (10152,2545,654,245)
GO:0004871	signal transducer activity	9.07e-10	5.93e-07	1.77 (10152,718,988,124)
GO:0016021	integral component of membrane	5.02e-09	1.18e-06	1.44 (10152,2475,654,229)
GO:0050865	regulation of cell activation	7.16e-09	4.79e-05	2.87 (10152,265,547,41)
GO:0002694	regulation of leukocyte activation	4.57e-08	0.000153	2.87 (10152,239,547,37)
GO:0007186	G-protein coupled receptor signaling pathway	4.12e-08	0.000184	2.32 (10152,344,687,54)
GO:0070665	positive regulation of leukocyte proliferation	1.99e-07	0.000443	4.50 (10152,65,659,19)
GO:0050793	regulation of developmental process	2.76e-07	0.000461	1.46 (10152,1392,935,187)
GO:0006955	immune response	1.81e-07	0.000485	2.07 (10152,331,918,62)
GO:0007166	cell surface receptor signaling pathway	3.45e-07	0.000513	1.59 (10152,1192,695,130)
GO:0042127	regulation of cell proliferation	2.71e-07	0.000519	1.70 (10152,923,685,106)
GO:0002683	negative regulation of immune system process	4.49e-07	0.000601	2.93 (10152,204,527,31)
GO:0002682	regulation of immune system process	6.58e-07	0.000801	1.90 (10152,685,568,73)
GO:0010646	regulation of cell communication	8.87e-07	0.00099	1.42 (10152,1944,697,190)
GO:1903706	regulation of hemopoiesis	1.07e-06	0.0011	2.41 (10152,179,916,39)
GO:1902105	regulation of leukocyte differentiation	1.3e-06	0.00116	2.75 (10152,129,916,32)
GO:0070663	regulation of leukocyte proliferation	1.23e-06	0.00117	3.51 (10152,101,659,23)
GO:0023051	regulation of signaling	1.41e-06	0.00118	1.41 (10152,1970,697,191)
GO:2000026	regulation of multicellular organismal development	1.53e-06	0.00121	1.51 (10152,1059,935,147)
GO:0001775	cell activation	1.62e-06	0.00121	2.01 (10152,555,547,60)
GO:0051239	regulation of multicellular organismal process	1.86e-06	0.00131	1.40 (10152,1559,935,201)
GO:0048583	regulation of response to stimulus	2.11e-06	0.00141	1.38 (10152,2212,697,209)
GO:0006954	inflammatory response	2.37e-06	0.00151	6.44 (10152,193,98,12)
GO:0032496	response to lipopolysaccharide	2.72e-06	0.00165	11.20 (10152,145,50,8)
GO:0002237	response to molecule of bacterial origin	3.48e-06	0.00203	2.86 (10152,151,635,27)
GO:1902531	regulation of intracellular signal transduction	3.98e-06	0.00205	1.60 (10152,1100,628,109)
GO:0050671	positive regulation of lymphocyte proliferation	3.85e-06	0.00206	4.16 (10152,63,659,17)
GO:0032946	positive regulation of mononuclear cell proliferation	3.85e-06	0.00215	4.16 (10152,63,659,17)
GO:0098742	cell-cell adhesion via plasma-membrane adhesion molecules	4.85e-06	0.0024	31.33 (10152,90,18,5)
GO:0050867	positive regulation of cell activation	5.3e-06	0.00253	2.75 (10152,157,659,28)
GO:0097060	synaptic membrane	1.24e-05	0.00255	4.94 (10152,150,178,13)
GO:0009966	regulation of signal transduction	6.84e-06	0.00286	1.44 (10152,1761,628,157)
GO:0035556	intracellular signal transduction	6.68e-06	0.00289	1.66 (10152,1011,563,93)
GO:0045595	regulation of cell differentiation	6.38e-06	0.00294	1.52 (10152,931,935,130)
GO:0002376	immune system process	6.68e-06	0.00298	1.61 (10152,1042,631,104)
GO:0050790	regulation of catalytic activity	9.53e-06	0.00387	1.49 (10152,1494,611,134)
GO:0051240	positive regulation of multicellular organismal process	1.03e-05	0.00406	1.54 (10152,848,918,118)
GO:0098590	plasma membrane region	2.3e-05	0.0042	2.35 (10152,553,274,35)
GO:0048584	positive regulation of response to stimulus	1.26e-05	0.00422	1.54 (10152,1156,648,114)
GO:0050670	regulation of lymphocyte proliferation	1.24e-05	0.00426	3.30 (10152,98,659,21)
GO:0050866	negative regulation of cell activation	1.21e-05	0.00437	3.77 (10152,92,527,18)
GO:0032944	regulation of mononuclear cell proliferation	1.24e-05	0.00438	3.30 (10152,98,659,21)
GO:0008284	positive regulation of cell proliferation	1.18e-05	0.00439	1.87 (10152,491,673,61)
GO:0002677	negative regulation of chronic inflammatory response	1.15e-05	0.00442	290.06 (10152,2,35,2)
GO:0042102	positive regulation of T cell proliferation	1.37e-05	0.00446	4.77 (10152,42,659,13)
GO:0065009	regulation of molecular function	1.43e-05	0.00455	1.43 (10152,1818,611,156)
GO:0007154	cell communication	1.57e-05	0.00489	2.19 (10152,388,489,41)
GO:0051094	positive regulation of developmental process	1.98e-05	0.00603	1.57 (10152,717,918,102)
GO:0006952	defense response	2.09e-05	0.00622	2.08 (10152,402,547,45)
GO:0051056	regulation of small GTPase mediated signal transduction	2.23e-05	0.00623	2.41 (10152,215,628,32)
GO:0002684	positive regulation of immune system process	2.15e-05	0.00626	1.91 (10152,460,635,55)
GO:0050776	regulation of immune response	2.21e-05	0.0063	1.95 (10152,427,635,52)
GO:0046649	lymphocyte activation	2.37e-05	0.00649	2.49 (10152,172,687,29)
GO:0007156	homophilic cell adhesion via plasma membrane adhesion molecules	2.44e-05	0.00653	40.94 (10152,62,16,4)
GO:0007187	G-protein coupled receptor signaling pathway, coupled to cyclic nucleotide second messenger	2.78e-05	0.00715	2.94 (10152,77,988,22)
GO:0051249	regulation of lymphocyte activation	2.85e-05	0.00721	2.55 (10152,204,547,28)
GO:1903039	positive regulation of leukocyte cell-cell adhesion	2.76e-05	0.00726	3.05 (10152,111,659,22)
GO:0050864	regulation of B cell activation	2.97e-05	0.00737	4.00 (10152,61,624,15)
GO:0038156	interleukin-3-mediated signaling pathway	3.03e-05	0.00737	253.80 (10152,2,40,2)
GO:0002695	negative regulation of leukocyte activation	3.17e-05	0.00745	3.85 (10152,80,527,16)
GO:0051336	regulation of hydrolase activity	3.13e-05	0.00749	1.65 (10152,839,607,83)
GO:0030154	cell differentiation	3.38e-05	0.0078	1.55 (10152,1024,673,105)
GO:0043031	negative regulation of macrophage activation	3.49e-05	0.00793	23.34 (10152,6,290,4)
GO:0002521	leukocyte differentiation	3.96e-05	0.00885	2.80 (10152,155,538,23)
GO:0043085	positive regulation of catalytic activity	4.38e-05	0.00961	1.57 (10152,1034,607,97)
GO:0050727	regulation of inflammatory response	4.5e-05	0.00973	5.21 (10152,150,143,11)
GO:0070839	divalent metal ion export	4.75e-05	0.0101	203.04 (10152,2,50,2)
GO:0044700	single organism signaling	4.83e-05	0.0101	2.27 (10152,289,527,34)
GO:0048017	inositol lipid-mediated signaling	4.95e-05	0.0102	3.26 (10152,96,617,19)
GO:0023052	signaling	5.31e-05	0.0108	2.25 (10152,291,527,34)
GO:0009967	positive regulation of signal transduction	5.82e-05	0.0116	1.59 (10152,898,648,91)
GO:0044456	synapse part	7.12e-05	0.0117	3.05 (10152,374,178,20)
GO:0002696	positive regulation of leukocyte activation	6.08e-05	0.0118	2.57 (10152,150,659,25)
GO:0009607	response to biotic stimulus	6.02e-05	0.0119	3.65 (10152,311,143,16)
GO:0035587	purinergic receptor signaling pathway	6.54e-05	0.0125	6.72 (10152,20,604,8)
GO:0004930	G-protein coupled receptor activity	2.42e-05	0.0136	2.38 (10152,199,687,32)
GO:0045321	leukocyte activation	7.46e-05	0.0141	1.92 (10152,482,538,49)
GO:0048869	cellular developmental process	7.89e-05	0.0147	1.38 (10152,1496,785,160)
GO:0004912	interleukin-3 receptor activity	3.03e-05	0.0149	253.80 (10152,2,40,2)
GO:0036016	cellular response to interleukin-3	8.66e-05	0.0157	169.20 (10152,3,40,2)
GO:0036015	response to interleukin-3	8.66e-05	0.0159	169.20 (10152,3,40,2)
GO:0007267	cell-cell signaling	9.08e-05	0.016	2.29 (10152,261,527,31)
GO:0002825	regulation of T-helper 1 type immune response	9.02e-05	0.0161	6.80 (10152,12,871,7)
GO:0070887	cellular response to chemical stimulus	0.000103	0.0179	2.15 (10152,794,214,36)
GO:0035588	G-protein coupled purinergic receptor signaling pathway	0.000105	0.018	7.35 (10152,16,604,7)
GO:0000165	MAPK cascade	0.000114	0.0193	3.62 (10152,216,195,15)
GO:0043207	response to external biotic stimulus	0.00012	0.0201	3.62 (10152,294,143,15)
GO:0002250	adaptive immune response	0.000122	0.0202	3.83 (10152,69,538,14)
GO:0006935	chemotaxis	0.000124	0.0203	4.32 (10152,162,174,12)
GO:0048015	phosphatidylinositol-mediated signaling	0.00013	0.0203	3.15 (10152,94,617,18)
GO:0050870	positive regulation of T cell activation	0.000133	0.0203	2.93 (10152,105,659,20)
GO:0033993	response to lipid	0.000135	0.0203	2.03 (10152,407,492,40)
GO:0051251	positive regulation of lymphocyte activation	0.000136	0.0203	2.64 (10152,140,659,24)
GO:0014068	positive regulation of phosphatidylinositol 3-kinase signaling	0.000126	0.0204	4.71 (10152,49,484,11)
GO:1903037	regulation of leukocyte cell-cell adhesion	0.000128	0.0204	2.16 (10152,164,916,32)
GO:0051345	positive regulation of hydrolase activity	0.000132	0.0204	1.72 (10152,612,607,63)
GO:0042330	taxis	0.00013	0.0205	4.30 (10152,163,174,12)
GO:0034220	ion transmembrane transport	0.00014	0.0207	1.87 (10152,463,576,49)
GO:0031663	lipopolysaccharide-mediated signaling pathway	0.000145	0.0211	7.43 (10152,20,478,7)
GO:0004896	cytokine receptor activity	4.9e-05	0.0214	3.34 (10152,53,976,17)
GO:0022409	positive regulation of cell-cell adhesion	0.000153	0.022	2.60 (10152,128,732,24)
GO:0097369	sodium ion import	0.000155	0.0221	42.30 (10152,8,90,3)
GO:0007155	cell adhesion	0.000157	0.0222	2.30 (10152,475,279,30)
GO:0010647	positive regulation of cell communication	0.00016	0.0223	1.53 (10152,969,651,95)
GO:1901700	response to oxygen-containing compound	0.000163	0.0223	1.72 (10152,742,492,62)
GO:0071310	cellular response to organic substance	0.000163	0.0225	2.26 (10152,652,214,31)
GO:0043030	regulation of macrophage activation	0.000168	0.0228	7.22 (10152,20,492,7)
GO:0098857	membrane microdomain	0.000153	0.0228	2.41 (10152,181,605,26)
GO:0044767	single-organism developmental process	0.000173	0.0231	1.26 (10152,2550,793,251)
GO:0022610	biological adhesion	0.000177	0.0232	2.28 (10152,478,279,30)
GO:1902533	positive regulation of intracellular signal transduction	0.000176	0.0233	1.74 (10152,548,628,59)
GO:0030888	regulation of B cell proliferation	0.000185	0.024	4.79 (10152,34,624,10)
GO:0001875	lipopolysaccharide receptor activity	6.23e-05	0.0244	18.13 (10152,5,448,4)
GO:0044093	positive regulation of molecular function	0.000191	0.0246	1.48 (10152,1210,607,107)
GO:0051591	response to cAMP	0.000193	0.0246	3.13 (10152,51,1019,16)
GO:0046638	positive regulation of alpha-beta T cell differentiation	0.000199	0.0248	4.47 (10152,25,909,10)
GO:0002676	regulation of chronic inflammatory response	0.000198	0.0249	145.03 (10152,4,35,2)
GO:0045211	postsynaptic membrane	0.000183	0.025	5.38 (10152,106,178,10)
GO:0009897	external side of plasma membrane	0.000202	0.0255	2.64 (10152,95,892,22)
GO:0097458	neuron part	0.000219	0.0257	2.91 (10152,781,85,19)
GO:0002697	regulation of immune effector process	0.00021	0.026	2.65 (10152,154,522,21)
GO:0050863	regulation of T cell activation	0.000215	0.0264	2.16 (10152,154,916,30)
GO:0023056	positive regulation of signaling	0.000224	0.0273	1.52 (10152,977,651,95)
GO:0046635	positive regulation of alpha-beta T cell activation	0.000231	0.0278	4.10 (10152,30,909,11)
GO:0015491	cation:cation antiporter activity	7.8e-05	0.0278	26.54 (10152,17,90,4)
GO:0050778	positive regulation of immune response	0.000233	0.0279	2.01 (10152,305,630,38)
GO:0016310	phosphorylation	0.000238	0.0282	1.48 (10152,784,921,105)
GO:0006468	protein phosphorylation	0.000252	0.0294	1.53 (10152,632,921,88)
GO:0098609	cell-cell adhesion	0.000251	0.0295	12.21 (10152,231,18,5)
GO:0002507	tolerance induction	0.000266	0.0308	13.76 (10152,6,492,4)
GO:0045619	regulation of lymphocyte differentiation	0.000299	0.032	2.77 (10152,76,916,19)
GO:0007157	heterophilic cell-cell adhesion via plasma membrane cell adhesion molecules	0.000298	0.0321	19.43 (10152,22,95,4)
GO:0043087	regulation of GTPase activity	0.000286	0.0322	1.77 (10152,466,654,53)
GO:0035284	brain segmentation	0.000296	0.0322	3,384.00 (10152,1,3,1)
GO:0021571	rhombomere 5 development	0.000296	0.0324	3,384.00 (10152,1,3,1)
GO:1902107	positive regulation of leukocyte differentiation	0.000286	0.0325	2.87 (10152,70,909,18)
GO:0071320	cellular response to cAMP	0.000286	0.0327	7.19 (10152,31,319,7)
GO:0021572	rhombomere 6 development	0.000296	0.0327	3,384.00 (10152,1,3,1)				Enrichment (N, B, n, b) is defined as follows:
GO:0007188	adenylate cyclase-modulating G-protein coupled receptor signaling pathway	0.00031	0.0327	2.83 (10152,66,978,18)				N - is the total number of genes
GO:0010648	negative regulation of cell communication	0.000313	0.0327	2.05 (10152,816,219,36)				B - is the total number of genes associated with a specific GO term
GO:0042129	regulation of T cell proliferation	0.000308	0.0328	3.30 (10152,70,659,15)				n - is the number of genes in the top of the user's input list or in the target set when appropriate
GO:0021599	abducens nerve formation	0.000296	0.033	3,384.00 (10152,1,3,1)				b - is the number of genes in the intersection
GO:0005615	extracellular space	0.000366	0.0334	1.63 (10152,632,659,67)				Enrichment = (b/n) / (B/N)
GO:0023057	negative regulation of signaling	0.000324	0.0336	2.04 (10152,818,219,36)
GO:0009888	tissue development	0.000327	0.0337	1.73 (10152,347,912,54)
GO:0043197	dendritic spine	0.000328	0.0337	6.34 (10152,72,178,8)
GO:0045121	membrane raft	0.000313	0.0343	2.26 (10152,179,679,27)
GO:0044309	neuron spine	0.000365	0.0353	6.25 (10152,73,178,8)
GO:0046854	phosphatidylinositol phosphorylation	0.000365	0.037	2.95 (10152,71,825,17)
GO:0050861	positive regulation of B cell receptor signaling pathway	0.000364	0.0372	12.42 (10152,6,545,4)
GO:0050857	positive regulation of antigen receptor-mediated signaling pathway	0.000376	0.0376	9.31 (10152,10,545,5)
GO:0044763	single-organism cellular process	0.000374	0.0377	1.14 (10152,5390,683,415)
GO:0002764	immune response-regulating signaling pathway	0.00038	0.0377	2.12 (10152,234,635,31)
GO:0070428	regulation of nucleotide-binding oligomerization domain containing 1 signaling pathway	0.000389	0.0383	70.99 (10152,2,143,2)
GO:0002224	toll-like receptor signaling pathway	0.000392	0.0384	3.61 (10152,58,630,13)
GO:0032502	developmental process	0.000397	0.0385	1.23 (10152,2783,793,268)
GO:0046578	regulation of Ras protein signal transduction	0.0004	0.0385	2.17 (10152,141,995,30)
GO:0042981	regulation of apoptotic process	0.000408	0.0388	1.56 (10152,841,611,79)
GO:0045060	negative thymic T cell selection	0.000408	0.039	13.10 (10152,7,443,4)
GO:0045624	positive regulation of T-helper cell differentiation	0.00042	0.0396	7.11 (10152,13,659,6)
GO:0014066	regulation of phosphatidylinositol 3-kinase signaling	0.000425	0.0398	3.17 (10152,106,484,16)
GO:0060395	SMAD protein signal transduction	0.000434	0.0404	3.86 (10152,32,904,11)
GO:0002822	regulation of adaptive immune response based on somatic recombination of immune receptors built from immunoglobulin superfamily domains	0.000438	0.0405	3.26 (10152,50,871,14)
GO:0002827	positive regulation of T-helper 1 type immune response	0.000456	0.0418	8.56 (10152,9,659,5)
GO:0051897	positive regulation of protein kinase B signaling	0.000459	0.0419	3.76 (10152,52,623,12)
GO:0016020	membrane	0.000484	0.0419	1.32 (10152,4414,218,125)
GO:0034122	negative regulation of toll-like receptor signaling pathway	0.000472	0.0421	16.17 (10152,16,157,4)
GO:0043547	positive regulation of GTPase activity	0.000467	0.0422	1.81 (10152,424,607,46)
GO:0050777	negative regulation of immune response	0.00047	0.0422	3.10 (10152,56,876,15)
GO:2000249	regulation of actin cytoskeleton reorganization	0.000476	0.0422	6.19 (10152,22,522,7)
GO:1903708	positive regulation of hemopoiesis	0.000479	0.0422	2.55 (10152,92,909,21)
GO:0072277	metanephric glomerular capillary formation	0.000482	0.0422	58.68 (10152,2,173,2)
GO:0048585	negative regulation of response to stimulus	0.000491	0.0424	1.95 (10152,902,219,38)
GO:0043067	regulation of programmed cell death	0.000489	0.0425	1.55 (10152,847,611,79)
GO:0015298	solute:cation antiporter activity	0.00013	0.0426	23.75 (10152,19,90,4)
GO:0065007	biological regulation	0.000516	0.0443	1.10 (10152,6291,936,637)
GO:0046834	lipid phosphorylation	0.000541	0.0458	2.77 (10152,80,825,18)
GO:0048646	anatomical structure formation involved in morphogenesis	0.000538	0.0459	1.60 (10152,467,909,67)
GO:0002634	regulation of germinal center formation	0.000567	0.0478	10.85 (10152,6,624,4)
GO:0034395	regulation of transcription from RNA polymerase II promoter in response to iron	0.000576	0.0482	51.02 (10152,2,199,2)
GO:0031347	regulation of defense response	0.000586	0.0487	2.70 (10152,357,200,19)
GO:0048167	regulation of synaptic plasticity	0.000602	0.0491	11.77 (10152,88,49,5)
GO:0019372	lipoxygenase pathway	0.000599	0.0492	26.23 (10152,9,129,3)
GO:0023014	signal transduction by protein phosphorylation	0.000608	0.0494	3.11 (10152,251,195,15)
GO:0014074	response to purine-containing compound	0.000599	0.0495	3.00 (10152,82,660,16)
GO:0006796	phosphate-containing compound metabolic process	0.000617	0.0497	1.33 (10152,1342,921,162)
GO:0019221	cytokine-mediated signaling pathway	0.00062	0.0497	2.56 (10152,214,370,20)

## Sheet: Down-Up
GO term	Description	P-value	FDR q-value	Enrichment (N, B, n, b)				Enrichment (N, B, n, b) is defined as follows:
GO:0044429	mitochondrial part	1.58e-17	2.6e-14	2.16 (10152,678,997,144)				N - is the total number of genes
GO:0031966	mitochondrial membrane	3.43e-14	2.82e-11	2.35 (10152,413,950,91)				B - is the total number of genes associated with a specific GO term
GO:0005739	mitochondrion	7.39e-14	4.05e-11	1.83 (10152,880,1002,159)				n - is the number of genes in the top of the user's input list or in the target set when appropriate
GO:0005743	mitochondrial inner membrane	6.25e-12	2.57e-09	2.50 (10152,291,950,68)				b - is the number of genes in the intersection
GO:0098798	mitochondrial protein complex	5.58e-11	1.83e-08	3.71 (10152,90,1035,34)				Enrichment = (b/n) / (B/N)
GO:0019866	organelle inner membrane	6.97e-11	1.91e-08	2.34 (10152,319,950,70)
GO:0044455	mitochondrial membrane part	7.83e-10	1.84e-07	3.11 (10152,123,1035,39)
GO:0098800	inner mitochondrial membrane protein complex	9.77e-10	2.01e-07	3.79 (10152,75,1035,29)
GO:0044444	cytoplasmic part	6.27e-08	1.15e-05	1.15 (10152,5895,1048,697)
GO:0044281	small molecule metabolic process	4.41e-09	2.95e-05	1.65 (10152,1132,781,144)
GO:0006091	generation of precursor metabolites and energy	2.75e-09	3.68e-05	2.69 (10152,171,994,45)
GO:0005759	mitochondrial matrix	2.75e-07	4.52e-05	2.18 (10152,248,997,53)
GO:0044710	single-organism metabolic process	5.05e-08	0.000226	1.33 (10152,2268,1052,313)
GO:0098803	respiratory chain complex	1.55e-06	0.000231	3.92 (10152,45,1035,18)
GO:0006732	coenzyme metabolic process	2.86e-07	0.000958	2.34 (10152,199,982,45)
GO:0006082	organic acid metabolic process	4.91e-07	0.00109	1.90 (10152,651,616,75)
GO:0055114	oxidation-reduction process	4.75e-07	0.00127	1.71 (10152,569,1046,100)
GO:0043436	oxoacid metabolic process	7.3e-07	0.0014	1.89 (10152,646,616,74)
GO:1901564	organonitrogen compound metabolic process	9.9e-07	0.00166	1.48 (10152,1055,1052,162)
GO:0019752	carboxylic acid metabolic process	1.22e-06	0.00181	1.75 (10152,569,885,87)
GO:0006415	translational termination	2.05e-06	0.00274	3.29 (10152,75,947,23)
GO:0070125	mitochondrial translational elongation	2.48e-06	0.00302	3.46 (10152,65,947,21)
GO:0046034	ATP metabolic process	3.15e-06	0.00324	3.18 (10152,71,1035,23)
GO:0006414	translational elongation	2.96e-06	0.0033	3.14 (10152,82,947,24)
GO:0005747	mitochondrial respiratory chain complex I	3.11e-05	0.00365	5.69 (10152,28,637,10)
GO:0045271	respiratory chain complex I	3.11e-05	0.00393	5.69 (10152,28,637,10)
GO:0005789	endoplasmic reticulum membrane	3.62e-05	0.00397	1.57 (10152,598,1050,97)
GO:0051186	cofactor metabolic process	4.2e-06	0.00402	2.08 (10152,244,982,49)
GO:0030964	NADH dehydrogenase complex	3.11e-05	0.00426	5.69 (10152,28,637,10)
GO:0016469	proton-transporting two-sector ATPase complex	4.68e-05	0.00481	4.70 (10152,25,950,11)
GO:0044432	endoplasmic reticulum part	5.32e-05	0.00514	1.49 (10152,768,1050,118)
GO:0070126	mitochondrial translational termination	5.92e-06	0.00529	3.31 (10152,68,947,21)
GO:0009295	nucleoid	6.57e-05	0.00568	4.21 (10152,29,997,12)
GO:0042645	mitochondrial nucleoid	6.57e-05	0.006	4.21 (10152,29,997,12)
GO:0005753	mitochondrial proton-transporting ATP synthase complex	0.000112	0.00833	5.70 (10152,15,950,8)
GO:0045259	proton-transporting ATP synthase complex	0.000112	0.00872	5.70 (10152,15,950,8)
GO:0003824	catalytic activity	1.14e-05	0.00897	1.19 (10152,3782,1052,466)
GO:0031090	organelle membrane	0.000111	0.00911	1.29 (10152,1770,1046,235)
GO:0016491	oxidoreductase activity	9.92e-06	0.00974	1.81 (10152,456,822,67)
GO:0022904	respiratory electron transport chain	1.42e-05	0.0119	3.22 (10152,61,1035,20)
GO:0003954	NADH dehydrogenase activity	9.37e-06	0.0123	6.37 (10152,25,637,10)
GO:0022900	electron transport chain	1.85e-05	0.0145	3.16 (10152,62,1035,20)
GO:0006120	mitochondrial electron transport, NADH to ubiquinone	2.14e-05	0.0159	5.90 (10152,27,637,10)
GO:0009141	nucleoside triphosphate metabolic process	2.5e-05	0.0167	2.52 (10152,111,1052,29)
GO:0009144	purine nucleoside triphosphate metabolic process	2.43e-05	0.0172	2.67 (10152,94,1052,26)
GO:0009205	purine ribonucleoside triphosphate metabolic process	2.71e-05	0.0173	2.71 (10152,89,1052,25)
GO:0050136	NADH dehydrogenase (quinone) activity	9.37e-06	0.0184	6.37 (10152,25,637,10)
GO:1990204	oxidoreductase complex	0.000263	0.0188	2.85 (10152,62,1035,18)
GO:0031974	membrane-enclosed lumen	0.000589	0.0359	1.44 (10152,727,1018,105)
GO:0008137	NADH dehydrogenase (ubiquinone) activity	9.37e-06	0.0368	6.37 (10152,25,637,10)
GO:0070013	intracellular organelle lumen	0.000589	0.0372	1.44 (10152,727,1018,105)
GO:0042571	immunoglobulin complex, circulating	0.000887	0.0373	1,128.00 (10152,1,9,1)
GO:0071749	polymeric IgA immunoglobulin complex	0.000887	0.0383	1,128.00 (10152,1,9,1)
GO:0045277	respiratory chain complex IV	0.000561	0.0384	7.30 (10152,7,994,5)
GO:0043233	organelle lumen	0.000589	0.0387	1.44 (10152,727,1018,105)
GO:0071748	monomeric IgA immunoglobulin complex	0.000887	0.0394	1,128.00 (10152,1,9,1)
GO:0071746	IgA immunoglobulin complex, circulating	0.000887	0.0405	1,128.00 (10152,1,9,1)
GO:0071745	IgA immunoglobulin complex	0.000887	0.0416	1,128.00 (10152,1,9,1)
GO:0071751	secretory IgA immunoglobulin complex	0.000887	0.0428	1,128.00 (10152,1,9,1)
GO:0071750	dimeric IgA immunoglobulin complex	0.000887	0.0441	1,128.00 (10152,1,9,1)
GO:0071756	pentameric IgM immunoglobulin complex	0.000887	0.0455	1,128.00 (10152,1,9,1)
GO:0043209	myelin sheath	0.000792	0.0465	4.99 (10152,109,168,9)
GO:0071753	IgM immunoglobulin complex	0.000887	0.047	1,128.00 (10152,1,9,1)
GO:0009199	ribonucleoside triphosphate metabolic process	7.77e-05	0.0473	2.57 (10152,94,1052,25)
GO:0071752	secretory dimeric IgA immunoglobulin complex	0.000887	0.0486	1,128.00 (10152,1,9,1)
GO:0043624	cellular protein complex disassembly	8.79e-05	0.0491	2.62 (10152,93,1000,24)
GO:0070271	protein complex biogenesis	9.29e-05	0.0498	3.35 (10152,53,916,16)
GO:1990542	mitochondrial transmembrane transport	8.57e-05	0.0499	3.33 (10152,49,995,16)

## Sheet: Down-Down
GO term	Description	P-value	FDR q-value	Enrichment (N, B, n, b)
GO:1901605	alpha-amino acid metabolic process	7.79e-31	5.22e-27	8.62 (10152,159,363,49)
GO:0019752	carboxylic acid metabolic process	7.43e-31	9.95e-27	3.95 (10152,569,438,97)
GO:0009063	cellular amino acid catabolic process	6.43e-29	2.15e-25	12.28 (10152,82,363,36)
GO:0006082	organic acid metabolic process	5.9e-29	2.63e-25	4.35 (10152,651,294,82)
GO:0043436	oxoacid metabolic process	7.7e-28	2.06e-24	3.36 (10152,646,500,107)
GO:1901606	alpha-amino acid catabolic process	9.64e-27	2.15e-23	12.47 (10152,74,363,33)
GO:0044281	small molecule metabolic process	5.16e-26	8.64e-23	2.72 (10152,1132,439,133)
GO:0006520	cellular amino acid metabolic process	4.59e-26	8.78e-23	6.36 (10152,233,363,53)
GO:0046395	carboxylic acid catabolic process	5.8e-23	7.77e-20	7.30 (10152,161,363,42)
GO:0016054	organic acid catabolic process	5.8e-23	8.63e-20	7.30 (10152,161,363,42)
GO:0005576	extracellular region	1.72e-22	2.83e-19	2.44 (10152,749,795,143)
GO:0044421	extracellular region part	9e-22	7.39e-19	1.78 (10152,2153,695,262)
GO:1901565	organonitrogen compound catabolic process	4.99e-21	6.08e-18	5.66 (10152,236,365,48)
GO:0044282	small molecule catabolic process	1.37e-20	1.52e-17	5.24 (10152,221,438,50)
GO:0072562	blood microparticle	4.69e-19	2.57e-16	32.18 (10152,49,103,16)
GO:0044710	single-organism metabolic process	6.19e-19	6.37e-16	1.99 (10152,2268,376,167)
GO:1901564	organonitrogen compound metabolic process	1.35e-18	1.29e-15	2.67 (10152,1055,367,102)
GO:0044283	small molecule biosynthetic process	4.76e-18	4.25e-15	6.62 (10152,281,202,37)
GO:0005615	extracellular space	7.03e-17	2.89e-14	2.51 (10152,632,678,106)
GO:0032787	monocarboxylic acid metabolic process	3.59e-17	3.01e-14	3.77 (10152,323,500,60)
GO:0046394	carboxylic acid biosynthetic process	6.15e-17	4.58e-14	7.35 (10152,182,243,32)
GO:0016053	organic acid biosynthetic process	6.15e-17	4.85e-14	7.35 (10152,182,243,32)
GO:1903561	extracellular vesicle	1.15e-15	2.69e-13	2.37 (10152,1680,260,102)
GO:0070062	extracellular exosome	8.38e-16	2.75e-13	2.38 (10152,1673,260,102)
GO:0043230	extracellular organelle	1.15e-15	3.14e-13	2.37 (10152,1680,260,102)
GO:0044712	single-organism catabolic process	9.16e-15	6.45e-12	3.01 (10152,526,455,71)
GO:0009074	aromatic amino acid family catabolic process	1.94e-14	1.3e-11	25.34 (10152,19,253,12)
GO:0031982	vesicle	1.21e-13	2.48e-11	1.53 (10152,2216,791,264)
GO:0044699	single-organism process	1.81e-13	1.16e-10	1.23 (10152,6318,721,551)
GO:0009072	aromatic amino acid family metabolic process	1.98e-13	1.21e-10	17.75 (10152,22,338,13)
GO:0043648	dicarboxylic acid metabolic process	2.01e-12	1.17e-09	7.16 (10152,72,433,22)
GO:0009069	serine family amino acid metabolic process	2.98e-12	1.66e-09	16.46 (10152,33,243,13)
GO:0044711	single-organism biosynthetic process	4.08e-12	2.18e-09	2.76 (10152,779,283,60)
GO:0051186	cofactor metabolic process	3.17e-11	1.63e-08	6.06 (10152,244,158,23)
GO:0005886	plasma membrane	1.46e-10	2.66e-08	1.42 (10152,2142,976,292)
GO:0006629	lipid metabolic process	7.78e-11	3.86e-08	2.17 (10152,774,507,84)
GO:0006732	coenzyme metabolic process	1.27e-10	6.08e-08	5.64 (10152,199,208,23)
GO:0022600	digestive system process	1.89e-10	8.73e-08	7.92 (10152,34,603,16)
GO:0031224	intrinsic component of membrane	5.78e-10	9.49e-08	1.35 (10152,2539,1052,354)
GO:0048037	cofactor binding	2.6e-11	1.02e-07	5.80 (10152,190,221,24)
GO:0008652	cellular amino acid biosynthetic process	4.81e-10	2.15e-07	10.44 (10152,56,243,14)
GO:0055114	oxidation-reduction process	5.39e-10	2.33e-07	2.48 (10152,569,431,60)
GO:0044425	membrane part	1.57e-09	2.34e-07	1.27 (10152,3408,1052,449)
GO:0016021	integral component of membrane	2.01e-09	2.76e-07	1.34 (10152,2475,1052,344)
GO:0030195	negative regulation of blood coagulation	8.21e-10	3.33e-07	18.14 (10152,29,193,10)
GO:1900047	negative regulation of hemostasis	8.21e-10	3.43e-07	18.14 (10152,29,193,10)
GO:0016491	oxidoreductase activity	1.91e-10	3.74e-07	2.68 (10152,456,457,55)
GO:0044763	single-organism cellular process	9.7e-10	3.82e-07	1.36 (10152,5390,283,204)
GO:0007586	digestion	1.12e-09	4.27e-07	6.92 (10152,32,734,16)
GO:0044459	plasma membrane part	3.81e-09	4.82e-07	1.49 (10152,1362,1048,210)
GO:0016323	basolateral plasma membrane	4.4e-09	5.16e-07	3.90 (10152,110,663,28)
GO:0019842	vitamin binding	4.3e-10	5.62e-07	5.59 (10152,89,449,22)
GO:0010817	regulation of hormone levels	1.62e-09	5.86e-07	2.24 (10152,287,1041,66)
GO:0009064	glutamine family amino acid metabolic process	1.6e-09	5.95e-07	10.59 (10152,46,271,13)
GO:0050819	negative regulation of coagulation	1.73e-09	6.1e-07	16.97 (10152,31,193,10)
GO:0043177	organic acid binding	6.83e-10	6.7e-07	5.02 (10152,112,433,24)
GO:0050878	regulation of body fluid levels	3.18e-09	1.09e-06	3.75 (10152,225,361,30)
GO:0031226	intrinsic component of plasma membrane	1.25e-08	1.2e-06	1.71 (10152,701,1043,123)
GO:0060205	cytoplasmic vesicle lumen	1.13e-08	1.24e-06	10.20 (10152,206,58,12)
GO:0031983	vesicle lumen	1.21e-08	1.25e-06	10.15 (10152,207,58,12)				Enrichment (N, B, n, b) is defined as follows:
GO:0005887	integral component of plasma membrane	1.46e-08	1.33e-06	1.72 (10152,666,1043,118)				N - is the total number of genes
GO:0031406	carboxylic acid binding	3.61e-09	1.77e-06	4.86 (10152,111,433,23)				B - is the total number of genes associated with a specific GO term
GO:0061134	peptidase regulator activity	4.13e-09	1.8e-06	12.07 (10152,98,103,12)				n - is the number of genes in the top of the user's input list or in the target set when appropriate
GO:0005509	calcium ion binding	2.45e-09	1.92e-06	2.11 (10152,367,984,75)				b - is the number of genes in the intersection
GO:0004866	endopeptidase inhibitor activity	2.98e-09	1.95e-06	14.46 (10152,75,103,11)				Enrichment = (b/n) / (B/N)
GO:0030414	peptidase inhibitor activity	3.54e-09	1.98e-06	14.27 (10152,76,103,11)
GO:0061135	endopeptidase regulator activity	5.47e-09	2.15e-06	13.72 (10152,79,103,11)
GO:0015711	organic anion transport	6.96e-09	2.33e-06	3.64 (10152,249,336,30)
GO:1901681	sulfur compound binding	1.48e-08	5.29e-06	5.08 (10152,146,274,20)
GO:0072376	protein activation cascade	1.75e-08	5.71e-06	31.17 (10152,30,76,7)
GO:0031974	membrane-enclosed lumen	7.88e-08	6.16e-06	2.37 (10152,727,301,51)
GO:0045861	negative regulation of proteolysis	2.05e-08	6.4e-06	8.60 (10152,149,103,13)
GO:0002576	platelet degranulation	2.03e-08	6.46e-06	32.10 (10152,82,27,7)
GO:0070013	intracellular organelle lumen	7.88e-08	6.47e-06	2.37 (10152,727,301,51)
GO:0015850	organic hydroxy compound transport	2.19e-08	6.65e-06	5.64 (10152,74,438,18)
GO:0043233	organelle lumen	7.88e-08	6.81e-06	2.37 (10152,727,301,51)
GO:0008201	heparin binding	2.23e-08	7.31e-06	6.24 (10152,101,274,17)
GO:0034774	secretory granule lumen	1.12e-07	8.37e-06	9.58 (10152,201,58,11)
GO:1902222	erythrose 4-phosphate/phosphoenolpyruvate family amino acid catabolic process	3.37e-08	8.53e-06	33.84 (10152,10,180,6)
GO:0015849	organic acid transport	2.94e-08	8.55e-06	4.24 (10152,164,336,23)
GO:0009108	coenzyme biosynthetic process	3.01e-08	8.57e-06	8.03 (10152,112,158,14)
GO:0061045	negative regulation of wound healing	2.89e-08	8.59e-06	13.15 (10152,40,193,10)
GO:0031638	zymogen activation	3.09e-08	8.62e-06	73.99 (10152,14,49,5)
GO:1902221	erythrose 4-phosphate/phosphoenolpyruvate family amino acid metabolic process	3.37e-08	8.69e-06	33.84 (10152,10,180,6)
GO:0006144	purine nucleobase metabolic process	3.2e-08	8.75e-06	25.38 (10152,16,175,7)
GO:1901615	organic hydroxy compound metabolic process	3.57e-08	8.85e-06	3.02 (10152,255,462,35)
GO:0006559	L-phenylalanine catabolic process	3.37e-08	8.86e-06	33.84 (10152,10,180,6)
GO:1901361	organic cyclic compound catabolic process	3.75e-08	8.96e-06	3.24 (10152,275,365,32)
GO:0006558	L-phenylalanine metabolic process	3.37e-08	9.04e-06	33.84 (10152,10,180,6)
GO:0006189	'de novo' IMP biosynthetic process	3.73e-08	9.07e-06	109.75 (10152,5,74,4)
GO:0051188	cofactor biosynthetic process	3.88e-08	9.1e-06	6.69 (10152,144,158,15)
GO:1901575	organic substance catabolic process	4.58e-08	1.06e-05	2.11 (10152,994,320,66)
GO:0016701	oxidoreductase activity, acting on single donors with incorporation of molecular oxygen	4.08e-08	1.14e-05	12.66 (10152,16,451,9)
GO:0004867	serine-type endopeptidase inhibitor activity	3.89e-08	1.17e-05	6.28 (10152,39,622,15)
GO:0009112	nucleobase metabolic process	5.34e-08	1.21e-05	11.82 (10152,31,277,10)
GO:0042730	fibrinolysis	5.83e-08	1.3e-05	64.01 (10152,13,61,5)
GO:0044765	single-organism transport	6.29e-08	1.38e-05	2.10 (10152,1384,220,63)
GO:0006869	lipid transport	6.9e-08	1.49e-05	3.74 (10152,155,438,25)
GO:0009310	amine catabolic process	7.51e-08	1.55e-05	12.87 (10152,20,355,9)
GO:0042402	cellular biogenic amine catabolic process	7.51e-08	1.57e-05	12.87 (10152,20,355,9)
GO:0031639	plasminogen activation	7.5e-08	1.59e-05	118.39 (10152,7,49,4)
GO:0004252	serine-type endopeptidase activity	6.4e-08	1.68e-05	4.92 (10152,72,545,19)
GO:0046903	secretion	9.09e-08	1.84e-05	1.83 (10152,627,806,91)
GO:0030193	regulation of blood coagulation	1.17e-07	2.3e-05	9.98 (10152,58,193,11)
GO:1900046	regulation of hemostasis	1.17e-07	2.33e-05	9.98 (10152,58,193,11)
GO:0046942	carboxylic acid transport	1.28e-07	2.49e-05	4.08 (10152,163,336,22)
GO:0016829	lyase activity	1.05e-07	2.57e-05	6.15 (10152,127,208,16)
GO:0046874	quinolinate metabolic process	1.55e-07	2.97e-05	58.68 (10152,4,173,4)
GO:0019439	aromatic compound catabolic process	1.61e-07	3.04e-05	3.18 (10152,262,365,30)
GO:0050818	regulation of coagulation	1.85e-07	3.44e-05	17.52 (10152,61,76,8)
GO:0015721	bile acid and bile salt transport	2.21e-07	4.04e-05	19.26 (10152,17,217,7)
GO:0050892	intestinal absorption	2.23e-07	4.04e-05	10.10 (10152,15,603,9)
GO:0010951	negative regulation of endopeptidase activity	2.3e-07	4.1e-05	9.77 (10152,111,103,11)
GO:0006544	glycine metabolic process	2.52e-07	4.11e-05	25.77 (10152,12,197,6)
GO:0046218	indolalkylamine catabolic process	2.47e-07	4.14e-05	24.08 (10152,10,253,6)
GO:0010466	negative regulation of peptidase activity	2.5e-07	4.14e-05	9.68 (10152,112,103,11)
GO:0042436	indole-containing compound catabolic process	2.47e-07	4.19e-05	24.08 (10152,10,253,6)
GO:0006568	tryptophan metabolic process	2.47e-07	4.24e-05	24.08 (10152,10,253,6)
GO:0006569	tryptophan catabolic process	2.47e-07	4.3e-05	24.08 (10152,10,253,6)
GO:1903035	negative regulation of response to wounding	2.45e-07	4.32e-05	10.73 (10152,49,193,10)
GO:0005539	glycosaminoglycan binding	1.89e-07	4.37e-05	5.13 (10152,130,274,18)
GO:0006811	ion transport	2.84e-07	4.59e-05	1.81 (10152,733,673,88)
GO:0016702	oxidoreductase activity, acting on single donors with incorporation of molecular oxygen, incorporation of two atoms of oxygen	2.15e-07	4.69e-05	18.73 (10152,15,253,7)
GO:0070279	vitamin B6 binding	2.42e-07	4.74e-05	10.44 (10152,40,243,10)
GO:0030170	pyridoxal phosphate binding	2.42e-07	4.99e-05	10.44 (10152,40,243,10)
GO:1902578	single-organism localization	3.17e-07	5.06e-05	2.05 (10152,1479,201,60)
GO:0016324	apical plasma membrane	7.39e-07	5.28e-05	2.57 (10152,169,843,36)
GO:0043168	anion binding	3.08e-07	5.75e-05	1.86 (10152,1801,227,75)
GO:0008514	organic anion transmembrane transporter activity	3.81e-07	6.79e-05	4.86 (10152,112,336,18)
GO:0006536	glutamate metabolic process	4.71e-07	7.41e-05	12.82 (10152,18,352,8)
GO:0072378	blood coagulation, fibrin clot formation	4.9e-07	7.54e-05	225.60 (10152,5,27,3)
GO:0015718	monocarboxylic acid transport	4.9e-07	7.63e-05	5.26 (10152,74,417,16)
GO:0016769	transferase activity, transferring nitrogenous groups	4.56e-07	7.78e-05	18.04 (10152,20,197,7)
GO:0006631	fatty acid metabolic process	5.45e-07	8.2e-05	2.57 (10152,193,756,37)
GO:0051289	protein homotetramerization	5.4e-07	8.21e-05	4.57 (10152,49,770,17)
GO:0051917	regulation of fibrinolysis	5.86e-07	8.72e-05	32.88 (10152,8,193,5)
GO:1901607	alpha-amino acid biosynthetic process	6.51e-07	9.58e-05	9.49 (10152,44,243,10)
GO:0006547	histidine metabolic process	6.9e-07	0.0001	19.06 (10152,9,355,6)
GO:0009071	serine family amino acid catabolic process	7.16e-07	0.000103	17.58 (10152,8,433,6)
GO:0052548	regulation of endopeptidase activity	7.33e-07	0.000104	6.44 (10152,199,103,13)
GO:0005911	cell-cell junction	1.69e-06	0.000111	2.05 (10152,255,1051,54)
GO:0031093	platelet alpha granule lumen	1.63e-06	0.000112	39.17 (10152,48,27,5)
GO:0006188	IMP biosynthetic process	8.04e-07	0.000113	68.59 (10152,8,74,4)
GO:0006576	cellular biogenic amine metabolic process	8.16e-07	0.000114	7.84 (10152,39,365,11)
GO:0017171	serine hydrolase activity	7.2e-07	0.000118	4.09 (10152,91,545,20)
GO:0006570	tyrosine metabolic process	8.91e-07	0.000123	25.03 (10152,6,338,5)
GO:0009056	catabolic process	1.02e-06	0.00014	1.82 (10152,1160,380,79)
GO:0044255	cellular lipid metabolic process	1.05e-06	0.000142	1.99 (10152,633,507,63)
GO:0044106	cellular amine metabolic process	1.08e-06	0.000145	7.65 (10152,40,365,11)
GO:1903034	regulation of response to wounding	1.13e-06	0.00015	11.45 (10152,105,76,9)
GO:0006820	anion transport	1.41e-06	0.000185	2.28 (10152,317,633,45)
GO:0006572	tyrosine catabolic process	1.54e-06	0.000194	45.12 (10152,5,180,4)
GO:0009113	purine nucleobase biosynthetic process	1.52e-06	0.000195	60.97 (10152,9,74,4)
GO:0034116	positive regulation of heterotypic cell-cell adhesion	1.54e-06	0.000196	188.00 (10152,6,27,3)
GO:0052547	regulation of peptidase activity	1.51e-06	0.000197	6.07 (10152,211,103,13)
GO:0009308	amine metabolic process	1.74e-06	0.000218	7.28 (10152,42,365,11)
GO:0052803	imidazole-containing compound metabolic process	1.76e-06	0.000218	17.16 (10152,10,355,6)
GO:0090277	positive regulation of peptide hormone secretion	1.81e-06	0.000222	3.61 (10152,54,1041,20)
GO:0007596	blood coagulation	2.02e-06	0.000242	13.18 (10152,101,61,8)
GO:0043650	dicarboxylic acid biosynthetic process	1.99e-06	0.000243	29.21 (10152,11,158,5)
GO:0050817	coagulation	2.02e-06	0.000244	13.18 (10152,101,61,8)
GO:0006720	isoprenoid metabolic process	2.76e-06	0.000313	4.60 (10152,72,490,16)
GO:0042440	pigment metabolic process	2.75e-06	0.000314	21.66 (10152,38,74,6)
GO:0007599	hemostasis	2.68e-06	0.000315	12.68 (10152,105,61,8)
GO:0051262	protein tetramerization	2.73e-06	0.000315	5.96 (10152,80,277,13)
GO:0009070	serine family amino acid biosynthetic process	2.68e-06	0.000317	17.90 (10152,14,243,6)
GO:1901566	organonitrogen compound biosynthetic process	2.73e-06	0.000317	2.46 (10152,563,279,38)
GO:0044248	cellular catabolic process	2.97e-06	0.000334	1.97 (10152,980,316,60)
GO:0090276	regulation of peptide hormone secretion	3.1e-06	0.000343	3.40 (10152,131,524,23)
GO:0051047	positive regulation of secretion	3.14e-06	0.000344	2.18 (10152,197,1041,44)
GO:0072330	monocarboxylic acid biosynthetic process	3.09e-06	0.000345	5.51 (10152,108,239,14)
GO:0061041	regulation of wound healing	3.19e-06	0.000347	12.28 (10152,87,76,8)
GO:0006586	indolalkylamine metabolic process	3.4e-06	0.000367	17.20 (10152,14,253,6)
GO:0008236	serine-type peptidase activity	2.35e-06	0.000369	3.98 (10152,89,545,19)
GO:0046883	regulation of hormone secretion	3.77e-06	0.000403	3.03 (10152,160,524,25)
GO:0006721	terpenoid metabolic process	3.97e-06	0.000403	5.09 (10152,57,490,14)
GO:0006575	cellular modified amino acid metabolic process	3.94e-06	0.000406	3.17 (10152,103,746,24)
GO:0055086	nucleobase-containing small molecule metabolic process	3.97e-06	0.000406	3.55 (10152,325,185,21)
GO:0065008	regulation of biological quality	3.83e-06	0.000407	1.47 (10152,1941,527,148)
GO:0019556	histidine catabolic process to glutamate and formamide	3.93e-06	0.000408	28.84 (10152,4,352,4)
GO:0019557	histidine catabolic process to glutamate and formate	3.93e-06	0.000411	28.84 (10152,4,352,4)
GO:0043606	formamide metabolic process	3.93e-06	0.000414	28.84 (10152,4,352,4)
GO:0052805	imidazole-containing compound catabolic process	4.26e-06	0.000419	20.43 (10152,7,355,5)
GO:0006548	histidine catabolic process	4.26e-06	0.000422	20.43 (10152,7,355,5)
GO:0046949	fatty-acyl-CoA biosynthetic process	4.24e-06	0.000423	169.20 (10152,30,6,3)
GO:0046040	IMP metabolic process	4.35e-06	0.000425	49.89 (10152,11,74,4)
GO:0035338	long-chain fatty-acyl-CoA biosynthetic process	4.24e-06	0.000426	169.20 (10152,30,6,3)
GO:0005577	fibrinogen complex	6.91e-06	0.000437	125.33 (10152,9,27,3)
GO:0048878	chemical homeostasis	4.94e-06	0.000479	1.67 (10152,528,1048,91)
GO:0007155	cell adhesion	5.16e-06	0.00049	1.71 (10152,475,1051,84)
GO:1903532	positive regulation of secretion by cell	5.1e-06	0.000491	2.21 (10152,181,1041,41)
GO:0046654	tetrahydrofolate biosynthetic process	5.13e-06	0.000491	126.90 (10152,6,40,3)
GO:0035336	long-chain fatty-acyl-CoA metabolic process	5.35e-06	0.000504	153.82 (10152,33,6,3)
GO:0005506	iron ion binding	3.4e-06	0.000512	4.35 (10152,90,441,17)
GO:0006805	xenobiotic metabolic process	5.55e-06	0.000519	5.14 (10152,41,626,13)
GO:0042221	response to chemical	5.68e-06	0.000528	2.81 (10152,1381,68,26)
GO:0042537	benzene-containing compound metabolic process	5.92e-06	0.000546	14.80 (10152,12,343,6)
GO:0070268	cornification	5.99e-06	0.00055	6.64 (10152,24,637,10)
GO:0035337	fatty-acyl-CoA metabolic process	6.28e-06	0.000568	149.29 (10152,34,6,3)
GO:0022610	biological adhesion	6.25e-06	0.000569	1.70 (10152,478,1051,84)
GO:0051918	negative regulation of fibrinolysis	6.61e-06	0.000594	36.19 (10152,6,187,4)
GO:0019805	quinolinate biosynthetic process	6.85e-06	0.000612	64.25 (10152,3,158,3)
GO:0034114	regulation of heterotypic cell-cell adhesion	6.91e-06	0.000613	125.33 (10152,9,27,3)
GO:0098657	import into cell	7.38e-06	0.00065	6.03 (10152,33,561,11)
GO:0046487	glyoxylate metabolic process	7.6e-06	0.000665	12.37 (10152,26,221,7)
GO:0072524	pyridine-containing compound metabolic process	7.65e-06	0.000665	7.62 (10152,72,185,10)
GO:0006000	fructose metabolic process	7.85e-06	0.000669	42.30 (10152,10,96,4)
GO:0009117	nucleotide metabolic process	7.76e-06	0.00067	3.70 (10152,282,185,19)
GO:0016101	diterpenoid metabolic process	7.84e-06	0.000673	5.18 (10152,52,490,13)
GO:0022804	active transmembrane transporter activity	4.71e-06	0.000685	2.49 (10152,217,638,34)
GO:0008483	transaminase activity	4.99e-06	0.000699	17.18 (10152,18,197,6)
GO:0032501	multicellular organismal process	8.42e-06	0.000709	1.48 (10152,1764,533,137)
GO:0007597	blood coagulation, intrinsic pathway	8.4e-06	0.000712	44.53 (10152,12,76,4)
GO:0014070	response to organic cyclic compound	8.55e-06	0.000716	2.15 (10152,445,477,45)
GO:0019319	hexose biosynthetic process	8.94e-06	0.000744	17.00 (10152,28,128,6)
GO:0051346	negative regulation of hydrolase activity	9.06e-06	0.000749	5.66 (10152,209,103,12)
GO:0005342	organic acid transmembrane transporter activity	5.66e-06	0.000766	5.59 (10152,84,281,13)
GO:0004857	enzyme inhibitor activity	6.24e-06	0.000817	5.88 (10152,201,103,12)
GO:0006753	nucleoside phosphate metabolic process	1.03e-05	0.000849	3.62 (10152,288,185,19)
GO:0033993	response to lipid	1.1e-05	0.0009	2.20 (10152,407,477,42)
GO:0035384	thioester biosynthetic process	1.12e-05	0.000906	123.80 (10152,41,6,3)
GO:0071616	acyl-CoA biosynthetic process	1.12e-05	0.000911	123.80 (10152,41,6,3)
GO:0001523	retinoid metabolic process	1.19e-05	0.000958	5.40 (10152,46,490,12)
GO:0006081	cellular aldehyde metabolic process	1.23e-05	0.000973	7.18 (10152,64,221,10)
GO:0002793	positive regulation of peptide secretion	1.22e-05	0.000975	2.48 (10152,126,1041,32)
GO:0043152	induction of bacterial agglutination	1.26e-05	0.000994	390.46 (10152,2,26,2)
GO:0046113	nucleobase catabolic process	1.35e-05	0.00106	30.08 (10152,6,225,4)
GO:0046112	nucleobase biosynthetic process	1.54e-05	0.0012	39.20 (10152,14,74,4)
GO:0031091	platelet alpha granule	2.01e-05	0.00122	94.00 (10152,12,27,3)
GO:0050708	regulation of protein secretion	1.65e-05	0.00128	2.49 (10152,241,524,31)
GO:0072525	pyridine-containing compound biosynthetic process	1.67e-05	0.00129	14.67 (10152,24,173,6)
GO:0022892	substrate-specific transporter activity	1.06e-05	0.0013	1.75 (10152,655,663,75)
GO:0046943	carboxylic acid transmembrane transporter activity	1.1e-05	0.0013	6.50 (10152,83,207,11)
GO:0016830	carbon-carbon lyase activity	1.05e-05	0.00133	4.07 (10152,39,960,15)
GO:0002934	desmosome organization	1.78e-05	0.00136	11.54 (10152,10,528,6)
GO:0046148	pigment biosynthetic process	1.78e-05	0.00136	22.86 (10152,30,74,5)
GO:0009167	purine ribonucleoside monophosphate metabolic process	1.84e-05	0.00139	8.17 (10152,99,113,9)
GO:0016742	hydroxymethyl-, formyl- and related transferase activity	1.24e-05	0.00144	16.75 (10152,7,433,5)
GO:0046700	heterocycle catabolic process	1.95e-05	0.00146	2.84 (10152,252,355,25)
GO:0005319	lipid transporter activity	1.31e-05	0.00147	4.75 (10152,78,384,14)
GO:0009126	purine nucleoside monophosphate metabolic process	2.01e-05	0.0015	8.09 (10152,100,113,9)
GO:0046364	monosaccharide biosynthetic process	2.05e-05	0.0015	14.87 (10152,32,128,6)
GO:0019441	tryptophan catabolic process to kynurenine	2.06e-05	0.0015	26.75 (10152,6,253,4)
GO:0050714	positive regulation of protein secretion	2.07e-05	0.0015	3.68 (10152,119,417,18)
GO:0019859	thymine metabolic process	2.05e-05	0.00151	45.12 (10152,3,225,3)
GO:0006210	thymine catabolic process	2.05e-05	0.00152	45.12 (10152,3,225,3)
GO:0006208	pyrimidine nucleobase catabolic process	2.05e-05	0.00152	45.12 (10152,3,225,3)
GO:0050896	response to stimulus	2.14e-05	0.00154	1.76 (10152,2582,132,59)
GO:0010035	response to inorganic substance	2.19e-05	0.00157	7.38 (10152,275,45,9)
GO:0006163	purine nucleotide metabolic process	2.22e-05	0.00158	13.57 (10152,187,24,6)
GO:1901618	organic hydroxy compound transmembrane transporter activity	1.48e-05	0.00161	14.22 (10152,18,238,6)
GO:0007584	response to nutrient	2.31e-05	0.00164	4.03 (10152,100,403,16)
GO:0006555	methionine metabolic process	2.34e-05	0.00165	20.43 (10152,18,138,5)
GO:0009396	folic acid-containing compound biosynthetic process	2.39e-05	0.00168	84.60 (10152,9,40,3)
GO:0015942	formate metabolic process	2.5e-05	0.00174	23.07 (10152,5,352,4)
GO:0019637	organophosphate metabolic process	2.51e-05	0.00174	2.14 (10152,599,333,42)
GO:0000096	sulfur amino acid metabolic process	2.55e-05	0.00176	14.24 (10152,31,138,6)
GO:0003360	brainstem development	2.65e-05	0.00182	307.64 (10152,3,22,2)
GO:0003707	steroid hormone receptor activity	1.71e-05	0.00182	4.25 (10152,41,816,14)
GO:0019400	alditol metabolic process	2.72e-05	0.00186	18.13 (10152,14,200,5)
GO:0019825	oxygen binding	1.84e-05	0.0019	10.05 (10152,19,372,7)
GO:0042558	pteridine-containing compound metabolic process	2.83e-05	0.00192	7.82 (10152,24,433,8)
GO:0031424	keratinization	2.86e-05	0.00193	6.04 (10152,18,840,9)
GO:0042178	xenobiotic catabolic process	2.86e-05	0.00194	54.39 (10152,4,140,3)
GO:0005215	transporter activity	2.01e-05	0.00202	1.67 (10152,760,663,83)
GO:0015695	organic cation transport	3.07e-05	0.00205	6.51 (10152,13,960,8)
GO:0006790	sulfur compound metabolic process	3.08e-05	0.00205	4.05 (10152,246,153,15)
GO:0016485	protein processing	3.14e-05	0.00208	11.24 (10152,93,68,7)
GO:0045055	regulated exocytosis	3.19e-05	0.0021	5.04 (10152,417,58,12)
GO:0010038	response to metal ion	3.2e-05	0.0021	2.78 (10152,184,477,24)
GO:0006887	exocytosis	3.26e-05	0.00213	2.84 (10152,458,187,24)
GO:0042430	indole-containing compound metabolic process	3.29e-05	0.00214	12.67 (10152,19,253,6)
GO:0046887	positive regulation of hormone secretion	3.43e-05	0.00221	2.97 (10152,69,1041,21)
GO:0002791	regulation of peptide secretion	3.43e-05	0.00222	2.40 (10152,250,524,31)
GO:0098590	plasma membrane region	3.8e-05	0.00223	1.82 (10152,553,604,60)
GO:0006766	vitamin metabolic process	3.61e-05	0.00231	4.32 (10152,76,433,14)
GO:0006730	one-carbon metabolic process	3.84e-05	0.00245	6.35 (10152,26,553,9)
GO:0009161	ribonucleoside monophosphate metabolic process	3.91e-05	0.00248	20.98 (10152,110,22,5)
GO:0016903	oxidoreductase activity, acting on the aldehyde or oxo group of donors	2.56e-05	0.00251	8.24 (10152,29,340,8)
GO:0008509	anion transmembrane transporter activity	2.7e-05	0.00258	3.30 (10152,174,336,19)
GO:0009168	purine ribonucleoside monophosphate biosynthetic process	4.17e-05	0.00262	13.48 (10152,40,113,6)
GO:0009127	purine nucleoside monophosphate biosynthetic process	4.17e-05	0.00263	13.48 (10152,40,113,6)
GO:0032940	secretion by cell	4.23e-05	0.00265	2.67 (10152,564,175,26)
GO:0035383	thioester metabolic process	4.28e-05	0.00266	81.87 (10152,62,6,3)
GO:0006637	acyl-CoA metabolic process	4.28e-05	0.00267	81.87 (10152,62,6,3)
GO:0044272	sulfur compound biosynthetic process	4.55e-05	0.00281	5.74 (10152,141,138,11)
GO:0000097	sulfur amino acid biosynthetic process	4.6e-05	0.00283	16.07 (10152,13,243,5)
GO:0005975	carbohydrate metabolic process	4.65e-05	0.00284	3.93 (10152,300,129,15)
GO:0097164	ammonium ion metabolic process	4.76e-05	0.00289	2.55 (10152,112,960,27)
GO:0048565	digestive tract development	4.78e-05	0.0029	4.08 (10152,35,925,13)
GO:0009986	cell surface	5.21e-05	0.00295	6.61 (10152,282,49,9)
GO:0006760	folic acid-containing compound metabolic process	5.04e-05	0.00304	8.64 (10152,19,433,7)
GO:1901700	response to oxygen-containing compound	5.25e-05	0.00314	1.80 (10152,742,464,61)
GO:0006633	fatty acid biosynthetic process	5.27e-05	0.00314	76.91 (10152,66,6,3)
GO:0006641	triglyceride metabolic process	5.24e-05	0.00315	8.02 (10152,48,211,8)
GO:0051046	regulation of secretion	5.31e-05	0.00315	1.70 (10152,392,1051,69)
GO:0072521	purine-containing compound metabolic process	5.37e-05	0.00317	11.86 (10152,214,24,6)
GO:0010033	response to organic substance	5.55e-05	0.00326	1.62 (10152,1103,477,84)
GO:0042445	hormone metabolic process	6.06e-05	0.00355	2.66 (10152,89,1028,24)
GO:0009123	nucleoside monophosphate metabolic process	6.23e-05	0.00363	19.07 (10152,121,22,5)
GO:0004497	monooxygenase activity	3.97e-05	0.00371	5.89 (10152,40,431,10)
GO:0016597	amino acid binding	4.17e-05	0.00381	8.20 (10152,44,225,8)
GO:0033293	monocarboxylic acid binding	4.3e-05	0.00384	5.76 (10152,36,490,10)
GO:0016831	carboxy-lyase activity	4.47e-05	0.0039	12.57 (10152,28,173,6)
GO:0004312	fatty acid synthase activity	4.67e-05	0.00399	376.00 (10152,9,6,2)
GO:0016192	vesicle-mediated transport	7.1e-05	0.00412	3.20 (10152,967,59,18)
GO:0043252	sodium-independent organic anion transport	7.27e-05	0.0042	13.86 (10152,11,333,5)
GO:0046653	tetrahydrofolate metabolic process	7.47e-05	0.00429	10.05 (10152,14,433,6)
GO:0098531	transcription factor activity, direct ligand regulated sequence-specific DNA binding	5.37e-05	0.0043	4.39 (10152,34,816,12)
GO:0030277	maintenance of gastrointestinal epithelium	7.68e-05	0.00437	57.46 (10152,10,53,3)
GO:0032101	regulation of response to external stimulus	7.66e-05	0.00438	3.76 (10152,393,103,15)
GO:0004879	RNA polymerase II transcription factor activity, ligand-activated sequence-specific DNA binding	5.37e-05	0.00439	4.39 (10152,34,816,12)
GO:0050662	coenzyme binding	5.36e-05	0.00447	4.67 (10152,128,221,13)
GO:0022857	transmembrane transporter activity	5.84e-05	0.00449	1.75 (10152,569,663,65)
GO:0043167	ion binding	5.8e-05	0.00456	1.37 (10152,3610,283,138)
GO:0009605	response to external stimulus	8.27e-05	0.00469	1.86 (10152,624,464,53)
GO:0042573	retinoic acid metabolic process	8.72e-05	0.00493	9.56 (10152,13,490,6)
GO:0042559	pteridine-containing compound biosynthetic process	8.84e-05	0.00497	58.57 (10152,13,40,3)
GO:0042493	response to drug	8.95e-05	0.00502	2.47 (10152,240,463,27)
GO:0000098	sulfur amino acid catabolic process	9.25e-05	0.00516	20.89 (10152,8,243,4)
GO:0009346	citrate lyase complex	9.85e-05	0.00539	10,152.00 (10152,1,1,1)
GO:0015125	bile acid transmembrane transporter activity	7.25e-05	0.00547	40.07 (10152,4,190,3)
GO:0042802	identical protein binding	7.43e-05	0.0055	4.80 (10152,862,27,11)
GO:0042157	lipoprotein metabolic process	0.000102	0.00566	27.62 (10152,35,42,4)
GO:0046717	acid secretion	0.000102	0.00567	3.28 (10152,49,1012,16)
GO:0001696	gastric acid secretion	0.000104	0.00571	12.85 (10152,4,790,4)
GO:0032102	negative regulation of response to external stimulus	0.000104	0.00572	6.02 (10152,155,98,9)
GO:0031099	regeneration	0.000106	0.00574	4.27 (10152,89,347,13)
GO:0003008	system process	0.000105	0.00575	1.69 (10152,667,622,69)
GO:0007595	lactation	0.000107	0.00576	15.49 (10152,28,117,5)
GO:0001894	tissue homeostasis	0.000107	0.00578	28.20 (10152,72,20,4)
GO:0006094	gluconeogenesis	0.000109	0.00586	15.25 (10152,26,128,5)
GO:0009078	pyruvate family amino acid metabolic process	0.000113	0.00596	34.45 (10152,4,221,3)
GO:0009080	pyruvate family amino acid catabolic process	0.000113	0.00599	34.45 (10152,4,221,3)
GO:0006522	alanine metabolic process	0.000113	0.00601	34.45 (10152,4,221,3)
GO:2000352	negative regulation of endothelial cell apoptotic process	0.000115	0.00601	56.40 (10152,20,27,3)
GO:0009165	nucleotide biosynthetic process	0.000113	0.00603	5.16 (10152,137,158,11)
GO:1902042	negative regulation of extrinsic apoptotic signaling pathway via death domain receptors	0.000115	0.00603	56.40 (10152,20,27,3)
GO:0006524	alanine catabolic process	0.000113	0.00604	34.45 (10152,4,221,3)
GO:0042627	chylomicron	0.000131	0.00693	138.12 (10152,3,49,2)
GO:0045907	positive regulation of vasoconstriction	0.000137	0.00714	53.71 (10152,21,27,3)
GO:0003878	ATP citrate synthase activity	9.85e-05	0.00716	10,152.00 (10152,1,1,1)
GO:0051604	protein maturation	0.000139	0.00722	9.01 (10152,116,68,7)
GO:1901293	nucleoside phosphate biosynthetic process	0.000148	0.00765	5.05 (10152,140,158,11)
GO:0009092	homoserine metabolic process	0.00015	0.00767	31.33 (10152,4,243,3)
GO:0010737	protein kinase A signaling	0.000149	0.00769	9.67 (10152,7,750,5)
GO:0019346	transsulfuration	0.00015	0.0077	31.33 (10152,4,243,3)
GO:0050796	regulation of insulin secretion	0.000156	0.00796	3.04 (10152,121,524,19)
GO:0006084	acetyl-CoA metabolic process	0.000164	0.0083	241.71 (10152,21,4,2)
GO:0009991	response to extracellular stimulus	0.00017	0.00844	2.61 (10152,242,370,23)
GO:0017187	peptidyl-glutamic acid carboxylation	0.000169	0.00845	15.59 (10152,6,434,4)
GO:0044723	single-organism carbohydrate metabolic process	0.00017	0.00846	4.23 (10152,225,128,12)
GO:0009150	purine ribonucleotide metabolic process	0.000168	0.00848	13.18 (10152,175,22,5)
GO:0018214	protein carboxylation	0.000169	0.00848	15.59 (10152,6,434,4)
GO:0086042	cardiac muscle cell-cardiac muscle cell adhesion	0.000169	0.00849	8.63 (10152,6,980,5)
GO:0009156	ribonucleoside monophosphate biosynthetic process	0.000172	0.0085	10.57 (10152,51,113,6)
GO:0015662	ATPase activity, coupled to transmembrane movement of ions, phosphorylative mechanism	0.000119	0.00851	5.51 (10152,26,638,9)
GO:0031667	response to nutrient levels	0.000178	0.00875	2.66 (10152,227,370,22)
GO:0008028	monocarboxylic acid transmembrane transporter activity	0.000127	0.00887	14.03 (10152,18,201,5)
GO:0044270	cellular nitrogen compound catabolic process	0.000182	0.00891	2.61 (10152,252,355,23)
GO:0071407	cellular response to organic cyclic compound	0.000183	0.00896	2.51 (10152,221,439,24)
GO:1900026	positive regulation of substrate adhesion-dependent cell spreading	0.000186	0.00902	49.04 (10152,23,27,3)
GO:0055067	monovalent inorganic cation homeostasis	0.000186	0.00905	3.31 (10152,77,638,16)
GO:0070189	kynurenine metabolic process	0.000187	0.00905	17.83 (10152,9,253,4)
GO:0019372	lipoxygenase pathway	0.000189	0.00905	17.76 (10152,9,254,4)
GO:0006639	acylglycerol metabolic process	0.000188	0.00907	6.75 (10152,57,211,8)
GO:1903530	regulation of secretion by cell	0.000194	0.00929	1.68 (10152,363,1051,63)
GO:0042592	homeostatic process	0.000197	0.00939	2.75 (10152,776,100,21)
GO:0022891	substrate-specific transmembrane transporter activity	0.00014	0.00965	1.75 (10152,516,663,59)
GO:0030162	regulation of proteolysis	0.000204	0.00968	3.47 (10152,426,103,15)
GO:0034358	plasma lipoprotein particle	0.000202	0.0101	44.40 (10152,14,49,3)
GO:0006638	neutral lipid metabolic process	0.000215	0.0102	6.64 (10152,58,211,8)
GO:0045089	positive regulation of innate immune response	0.000219	0.0103	9.20 (10152,154,43,6)
GO:0006970	response to osmotic stress	0.000221	0.0104	7.80 (10152,42,217,7)
GO:1990777	lipoprotein particle	0.000202	0.0104	44.40 (10152,14,49,3)
GO:0070527	platelet aggregation	0.000226	0.0106	47.00 (10152,24,27,3)
GO:0080134	regulation of response to stress	0.000233	0.0109	2.64 (10152,821,103,22)
GO:0009066	aspartate family amino acid metabolic process	0.000241	0.0112	6.42 (10152,45,281,8)
GO:0009259	ribonucleotide metabolic process	0.000251	0.0116	12.21 (10152,189,22,5)
GO:0051050	positive regulation of transport	0.000251	0.0116	1.86 (10152,539,477,47)
GO:2000651	positive regulation of sodium ion transmembrane transporter activity	0.000262	0.0121	14.69 (10152,7,395,4)
GO:0055088	lipid homeostasis	0.000263	0.0121	4.03 (10152,58,521,12)
GO:0005996	monosaccharide metabolic process	0.000264	0.0121	5.85 (10152,122,128,9)
GO:0051213	dioxygenase activity	0.000179	0.0121	5.86 (10152,60,260,9)
GO:0045921	positive regulation of exocytosis	0.000279	0.0127	21.46 (10152,44,43,4)
GO:0019362	pyridine nucleotide metabolic process	0.000282	0.0128	6.46 (10152,68,185,8)
GO:0046496	nicotinamide nucleotide metabolic process	0.000282	0.0128	6.46 (10152,68,185,8)
GO:0098739	import across plasma membrane	0.000288	0.013	7.76 (10152,14,561,6)
GO:0046904	calcium oxalate binding	0.000197	0.0131	5,076.00 (10152,1,2,1)
GO:0004064	arylesterase activity	0.000201	0.0132	21.28 (10152,3,477,3)
GO:0016709	oxidoreductase activity, acting on paired donors, with incorporation or reduction of molecular oxygen, NAD(P)H as one donor, and incorporation of one atom of oxygen	0.000206	0.0133	6.68 (10152,17,626,7)
GO:0009743	response to carbohydrate	0.000309	0.0139	6.56 (10152,96,129,8)
GO:0006164	purine nucleotide biosynthetic process	0.000312	0.014	7.76 (10152,81,113,7)
GO:0098856	intestinal lipid absorption	0.000315	0.014	9.73 (10152,4,1043,4)
GO:0006116	NADH oxidation	0.000315	0.014	79.31 (10152,2,128,2)
GO:0006071	glycerol metabolic process	0.000316	0.014	16.92 (10152,12,200,4)
GO:0010669	epithelial structure maintenance	0.000318	0.014	38.31 (10152,15,53,3)
GO:0030299	intestinal cholesterol absorption	0.000315	0.0141	9.73 (10152,4,1043,4)
GO:0019693	ribose phosphate metabolic process	0.00032	0.0141	11.54 (10152,200,22,5)
GO:0060089	molecular transducer activity	0.00023	0.0143	1.54 (10152,609,941,87)
GO:2000351	regulation of endothelial cell apoptotic process	0.000331	0.0145	41.78 (10152,27,27,3)
GO:0004872	receptor activity	0.00023	0.0146	1.54 (10152,609,941,87)
GO:0017144	drug metabolic process	0.000337	0.0147	10.57 (10152,14,343,5)
GO:0006953	acute-phase response	0.000338	0.0147	5.96 (10152,15,795,7)
GO:0043492	ATPase activity, coupled to movement of substances	0.000247	0.0149	3.11 (10152,87,638,17)
GO:0052689	carboxylic ester hydrolase activity	0.000246	0.0151	3.63 (10152,82,477,14)
GO:0032994	protein-lipid complex	0.000314	0.0152	38.85 (10152,16,49,3)
GO:0042759	long-chain fatty acid biosynthetic process	0.000353	0.0153	25.49 (10152,5,239,3)
GO:0034103	regulation of tissue remodeling	0.000368	0.0159	4.58 (10152,45,493,10)
GO:1904036	negative regulation of epithelial cell apoptotic process	0.000372	0.016	40.29 (10152,28,27,3)
GO:0007589	body fluid secretion	0.000374	0.016	7.11 (10152,42,238,7)
GO:0009698	phenylpropanoid metabolic process	0.000378	0.0161	72.51 (10152,2,140,2)
GO:0016614	oxidoreductase activity, acting on CH-OH group of donors	0.000271	0.0161	2.62 (10152,82,991,21)
GO:0009804	coumarin metabolic process	0.000378	0.0162	72.51 (10152,2,140,2)
GO:0071397	cellular response to cholesterol	0.000387	0.0164	9.81 (10152,12,431,5)
GO:0006006	glucose metabolic process	0.000392	0.0166	7.40 (10152,75,128,7)
GO:0036094	small molecule binding	0.000292	0.0171	1.79 (10152,1782,153,48)
GO:0019318	hexose metabolic process	0.000407	0.0172	6.28 (10152,101,128,8)
GO:0019748	secondary metabolic process	0.000413	0.0174	10.94 (10152,20,232,5)
GO:0019442	tryptophan catabolic process to acetyl-CoA	0.000417	0.0175	66.35 (10152,2,153,2)
GO:0009124	nucleoside monophosphate biosynthetic process	0.000425	0.0178	9.14 (10152,59,113,6)
GO:0006883	cellular sodium ion homeostasis	0.000437	0.0182	13.36 (10152,8,380,4)
GO:0043169	cation binding	0.000316	0.0182	1.24 (10152,2353,966,277)
GO:0051260	protein homooligomerization	0.000452	0.0188	3.13 (10152,162,300,15)
GO:0102132	3-oxo-pimeloyl-[acp] methyl ester reductase activity	0.000394	0.0189	2,538.00 (10152,1,4,1)
GO:0050661	NADP binding	0.000337	0.0191	12.22 (10152,31,134,5)
GO:0019171	3-hydroxyacyl-[acyl-carrier-protein] dehydratase activity	0.000394	0.0191	2,538.00 (10152,1,4,1)
GO:0001676	long-chain fatty acid metabolic process	0.000463	0.0192	5.84 (10152,50,278,8)
GO:0016297	acyl-[acyl-carrier-protein] hydrolase activity	0.000394	0.0193	2,538.00 (10152,1,4,1)
GO:0016296	palmitoyl-[acyl-carrier-protein] hydrolase activity	0.000394	0.0196	2,538.00 (10152,1,4,1)
GO:0016295	myristoyl-[acyl-carrier-protein] hydrolase activity	0.000394	0.0198	2,538.00 (10152,1,4,1)
GO:0007160	cell-matrix adhesion	0.000486	0.0201	19.02 (10152,61,35,4)
GO:0047451	3-hydroxyoctanoyl-[acyl-carrier-protein] dehydratase activity	0.000394	0.0201	2,538.00 (10152,1,4,1)
GO:0055092	sterol homeostasis	0.000491	0.0202	5.49 (10152,32,462,8)
GO:0042632	cholesterol homeostasis	0.000491	0.0202	5.49 (10152,32,462,8)
GO:0047117	enoyl-[acyl-carrier-protein] reductase (NADPH, A-specific) activity	0.000394	0.0203	2,538.00 (10152,1,4,1)
GO:0019216	regulation of lipid metabolic process	0.000501	0.0205	4.86 (10152,188,100,9)
GO:0034330	cell junction organization	0.000502	0.0205	2.78 (10152,122,569,19)
GO:0004320	oleoyl-[acyl-carrier-protein] hydrolase activity	0.000394	0.0206	2,538.00 (10152,1,4,1)
GO:0016051	carbohydrate biosynthetic process	0.000507	0.0207	7.12 (10152,78,128,7)
GO:0015075	ion transmembrane transporter activity	0.000438	0.0207	1.73 (10152,479,663,54)
GO:0004316	3-oxoacyl-[acyl-carrier-protein] reductase (NADPH) activity	0.000394	0.0209	2,538.00 (10152,1,4,1)
GO:0006546	glycine catabolic process	0.00052	0.021	55.17 (10152,2,184,2)
GO:0019464	glycine decarboxylation via glycine cleavage system	0.00052	0.021	55.17 (10152,2,184,2)
GO:0008395	steroid hydroxylase activity	0.000375	0.021	9.01 (10152,9,626,5)
GO:0034374	low-density lipoprotein particle remodeling	0.000519	0.0211	26.05 (10152,7,167,3)
GO:0004317	3-hydroxypalmitoyl-[acyl-carrier-protein] dehydratase activity	0.000394	0.0212	2,538.00 (10152,1,4,1)
GO:0016714	oxidoreductase activity, acting on paired donors, with incorporation or reduction of molecular oxygen, reduced pteridine as one donor, and incorporation of one atom of oxygen	0.000455	0.0213	25.13 (10152,6,202,3)
GO:0016746	transferase activity, transferring acyl groups	0.000463	0.0214	30.04 (10152,169,6,3)
GO:0004319	enoyl-[acyl-carrier-protein] reductase (NADPH, B-specific) activity	0.000394	0.0215	2,538.00 (10152,1,4,1)
GO:0030388	fructose 1,6-bisphosphate metabolic process	0.000536	0.0216	90.24 (10152,5,45,2)
GO:0008900	hydrogen:potassium-exchanging ATPase activity	0.000474	0.0216	15.91 (10152,3,638,3)
GO:0033273	response to vitamin	0.000543	0.0218	4.96 (10152,51,361,9)
GO:0004313	[acyl-carrier-protein] S-acetyltransferase activity	0.000394	0.0218	2,538.00 (10152,1,4,1)
GO:0003331	positive regulation of extracellular matrix constituent secretion	0.00055	0.0219	67.68 (10152,3,100,2)
GO:0003330	regulation of extracellular matrix constituent secretion	0.00055	0.022	67.68 (10152,3,100,2)
GO:0032782	bile acid secretion	0.000554	0.022	23.39 (10152,6,217,3)
GO:0044707	single-multicellular organism process	0.000561	0.0222	1.30 (10152,1416,1043,189)
GO:0042135	neurotransmitter catabolic process	0.000567	0.0224	7.27 (10152,7,997,5)
GO:1900048	positive regulation of hemostasis	0.00057	0.0224	31.20 (10152,16,61,3)
GO:0030194	positive regulation of blood coagulation	0.00057	0.0224	31.20 (10152,16,61,3)
GO:0006534	cysteine metabolic process	0.000575	0.0225	28.84 (10152,12,88,3)
GO:0086080	protein binding involved in heterotypic cell-cell adhesion	0.000524	0.0233	7.40 (10152,7,980,5)
GO:0031016	pancreas development	0.000602	0.0235	4.65 (10152,17,1028,8)
GO:1900024	regulation of substrate adhesion-dependent cell spreading	0.000604	0.0235	34.18 (10152,33,27,3)
GO:0016879	ligase activity, forming carbon-nitrogen bonds	0.00052	0.0235	17.62 (10152,36,64,4)
GO:0006855	drug transmembrane transport	0.000609	0.0237	6.40 (10152,12,793,6)
GO:0010243	response to organonitrogen compound	0.000613	0.0237	1.97 (10152,401,463,36)
GO:0046906	tetrapyrrole binding	0.000539	0.0238	3.56 (10152,69,537,13)
GO:0019731	antibacterial humoral response	0.000619	0.0239	97.62 (10152,8,26,2)
GO:0048732	gland development	0.000621	0.0239	2.51 (10152,160,505,20)
GO:0036315	cellular response to sterol	0.000623	0.0239	9.06 (10152,13,431,5)
GO:0050839	cell adhesion molecule binding	0.000552	0.0241	2.03 (10152,316,521,33)
GO:0072522	purine-containing compound biosynthetic process	0.000638	0.0244	6.91 (10152,91,113,7)
GO:0006810	transport	0.000664	0.0253	1.83 (10152,2535,81,37)
GO:0019862	IgA binding	0.000587	0.0253	2,538.00 (10152,2,2,1)
GO:0051258	protein polymerization	0.000676	0.0256	33.18 (10152,34,27,3)
GO:0070061	fructose binding	0.0006	0.0256	18.35 (10152,4,415,3)
GO:0004089	carbonate dehydratase activity	0.000606	0.0256	7.17 (10152,7,1011,5)
GO:0008556	potassium-transporting ATPase activity	0.000614	0.0256	10.61 (10152,6,638,4)
GO:0034109	homotypic cell-cell adhesion	0.000676	0.0257	33.18 (10152,34,27,3)
GO:0009725	response to hormone	0.000682	0.0258	2.02 (10152,348,477,33)
GO:0097460	ferrous iron import into cell	0.00069	0.0259	1,450.29 (10152,1,7,1)
GO:0070627	ferrous iron import	0.00069	0.026	1,450.29 (10152,1,7,1)
GO:0051179	localization	0.000693	0.026	1.75 (10152,2857,81,40)
GO:0006563	L-serine metabolic process	0.000701	0.0262	11.72 (10152,8,433,4)
GO:0050820	positive regulation of coagulation	0.000704	0.0262	29.37 (10152,17,61,3)
GO:0016705	oxidoreductase activity, acting on paired donors, with incorporation or reduction of molecular oxygen	0.000637	0.0263	5.08 (10152,89,202,9)
GO:0003824	catalytic activity	0.000643	0.0263	1.24 (10152,3782,451,209)
GO:0019238	cyclohydrolase activity	0.000662	0.0268	84.60 (10152,6,40,2)
GO:0004806	triglyceride lipase activity	0.000669	0.0268	8.91 (10152,13,438,5)
GO:0030004	cellular monovalent inorganic cation homeostasis	0.000723	0.0269	3.24 (10152,70,627,14)
GO:1902041	regulation of extrinsic apoptotic signaling pathway via death domain receptors	0.000726	0.0269	32.23 (10152,35,27,3)
GO:0019433	triglyceride catabolic process	0.000731	0.027	13.75 (10152,14,211,4)
GO:0002224	toll-like receptor signaling pathway	0.000748	0.0276	16.67 (10152,58,42,4)
GO:0032530	regulation of microvillus organization	0.000782	0.0288	7.94 (10152,10,639,5)
GO:0032024	positive regulation of insulin secretion	0.000795	0.0292	3.03 (10152,45,1041,14)
GO:0060249	anatomical structure homeostasis	0.000837	0.0306	13.54 (10152,150,20,4)
GO:0070327	thyroid hormone transport	0.000843	0.0307	21.65 (10152,7,201,3)
GO:0098533	ATPase dependent transmembrane transport complex	0.000681	0.0311	9.15 (10152,15,370,5)
GO:0006212	uracil catabolic process	0.000874	0.0318	45.12 (10152,2,225,2)
GO:0009065	glutamine family amino acid catabolic process	0.000887	0.0319	13.12 (10152,14,221,4)
GO:0031349	positive regulation of defense response	0.000882	0.032	4.52 (10152,202,100,9)
GO:0042398	cellular modified amino acid biosynthetic process	0.000884	0.032	29.28 (10152,26,40,3)
GO:1902307	positive regulation of sodium ion transmembrane transport	0.000887	0.032	11.42 (10152,9,395,4)
GO:1904949	ATPase complex	0.000681	0.032	9.15 (10152,15,370,5)
GO:0020037	heme binding	0.000814	0.0322	3.60 (10152,63,537,12)
GO:0042133	neurotransmitter metabolic process	0.000905	0.0325	8.69 (10152,16,365,5)
GO:1901135	carbohydrate derivative metabolic process	0.000934	0.0334	5.88 (10152,549,22,7)
GO:0005542	folic acid binding	0.000863	0.0335	18.68 (10152,5,326,3)
GO:0042803	protein homodimerization activity	0.000889	0.0335	5.22 (10152,458,34,8)
GO:0046912	transferase activity, transferring acyl groups, acyl groups converted into alkyl on transfer	0.000859	0.0337	3,384.00 (10152,3,1,1)
GO:0051004	regulation of lipoprotein lipase activity	0.000946	0.0338	69.06 (10152,6,49,2)
GO:0009719	response to endogenous stimulus	0.00095	0.0338	1.74 (10152,619,463,49)
GO:0019344	cysteine biosynthetic process	0.000955	0.0338	41.78 (10152,2,243,2)
GO:0004638	phosphoribosylaminoimidazole carboxylase activity	0.000887	0.0338	1,128.00 (10152,1,9,1)
GO:0019343	cysteine biosynthetic process via cystathionine	0.000955	0.0339	41.78 (10152,2,243,2)
GO:0045834	positive regulation of lipid metabolic process	0.000966	0.0341	3.92 (10152,82,347,11)
GO:0004639	phosphoribosylaminoimidazolesuccinocarboxamide synthase activity	0.000887	0.0341	1,128.00 (10152,1,9,1)
GO:0005504	fatty acid binding	0.000943	0.0352	5.19 (10152,17,805,7)
GO:0004505	phenylalanine 4-monooxygenase activity	0.000988	0.0359	13.98 (10152,3,726,3)
GO:0016899	oxidoreductase activity, acting on the CH-OH group of donors, oxygen as acceptor	0.000974	0.036	14.10 (10152,3,720,3)
GO:0016645	oxidoreductase activity, acting on the CH-NH group of donors	0.000985	0.0361	8.88 (10152,19,301,5)
GO:0005938	cell cortex	0.000859	0.0381	16.90 (10152,89,27,4)
GO:0034385	triglyceride-rich plasma lipoprotein particle	0.000946	0.0399	69.06 (10152,6,49,2)
GO:0034361	very-low-density lipoprotein particle	0.000946	0.0409	69.06 (10152,6,49,2)
